# Supplementary material for: Research on the long tail mechanism of digital finance alleviating the relative poverty of rural households
Source: PLoS One. 2023 Apr 27;18(4):e0284988. doi: 10.1371/journal.pone.0284988 (PMC10138262; doi:10.1371/journal.pone.0284988)
Supplement: S1 Data — (XLSX) [file pone.0284988.s001.xlsx]

## Sheet: processing of rural survey data
rural（1=rural;0=urban)	region	digital inclusive finance(DIF)	family members	savings	house	vehicle	happiness	social communication	mobile phone	computer	communication expense	television	online shopping	has third party accounts	internet financial management confirmation	internet loan	QR code collection	obtain income from QR code collection	use credit card	b3005-productive investment	bank loan	allocation of financial assets(own financial products)	number of startups	education	marital status	physical conditions	medical insurance	illiteracy	party membership	family members in employment	income
1	Anhui province	117.38	1	0	0	1	0	1	1	0	1	1	0	0	0	0	0	0	0	0	0	0	0	1	0	0	0	0	0	1	1
1	Anhui province	117.38	2	2	0	1	0	0	1	0	1	1	0	0	0	0	0	0	0	0	0	0	1	0	1	0	0	1	0	1	0
1	Anhui province	117.38	7	0	0	1	0	1	1	0	1	1	0	0	0	0	0	0	0	0	0	0	0	1	1	0	0	1	0	1	0
1	Anhui province	117.38	3	0	0	1	0	1	1	0	1	1	0	0	0	0	0	0	1	0	0	0	0	1	1	1	0	0	0	1	2
1	Anhui province	117.38	4	0	0	1	0	0	1	0	1	1	0	1	0	0	0	0	0	1	1	0	1	1	1	0	0	1	0	1	0
1	Anhui province	117.38	5	2	0	1	0	0	1	0	1	1	0	0	0	0	0	0	0	0	0	0	0	1	1	0	0	0	0	1	0
1	Anhui province	117.38	1	0	0	1	0	1	0	0	0	0	0	0	0	0	0	0	0	0	0	0	0	1	0	1	1	1	0	0	2
1	Anhui province	117.38	2	0	0	1	0	1	1	0	1	1	0	0	0	0	0	0	0	0	0	0	0	1	1	1	0	1	0	1	1
1	Anhui province	117.38	2	0	0	1	0	1	1	0	1	1	0	0	0	0	0	0	0	0	0	0	0	1	1	0	0	1	0	1	2
1	Anhui province	117.38	2	0	0	1	0	0	1	0	1	1	0	0	0	0	0	0	0	0	0	0	0	1	1	0	0	1	0	1	1
1	Anhui province	117.38	5	0	0	0	0	1	1	1	1	1	0	1	0	0	1	1	0	0	0	0	1	0	1	1	0	1	1	1	0
1	Anhui province	117.38	4	2	0	1	0	0	1	1	1	1	0	0	0	0	0	0	0	0	0	0	0	1	1	0	0	1	0	1	0
1	Anhui province	117.38	4	0	0	1	0	1	1	0	2	1	0	0	0	0	0	0	0	0	0	0	0	1	1	1	0	1	0	1	0
1	Anhui province	117.38	2	2	0	1	0	0	1	0	1	1	0	0	0	0	0	0	0	0	0	0	0	1	1	1	0	1	1	1	2
1	Anhui province	117.38	2	0	0	1	0	1	1	1	2	1	0	0	0	0	0	0	0	0	0	0	0	0	1	0	1	1	0	1	0
1	Anhui province	117.38	1	2	0	1	0	0	1	0	2	1	0	0	0	0	0	0	0	0	0	0	0	0	1	0	0	1	0	1	0
1	Anhui province	117.38	6	0	0	1	0	0	1	1	1	1	0	0	0	0	0	0	0	0	0	0	0	0	1	0	0	1	1	0	0
1	Anhui province	117.38	3	0	0	0	0	0	1	1	2	1	1	1	0	0	0	0	0	0	0	0	0	0	1	0	0	1	0	1	0
1	Anhui province	117.38	2	0	1	1	0	0	1	0	1	1	0	1	0	0	0	0	0	0	0	0	1	1	1	0	0	1	0	1	0
1	Anhui province	117.38	4	2	0	0	0	0	1	1	2	1	0	1	0	0	0	0	0	0	0	0	0	1	1	0	0	1	0	1	0
1	Anhui province	117.38	3	0	0	0	0	0	1	1	2	1	0	1	0	0	0	0	0	0	0	0	0	1	1	0	0	1	0	0	0
1	Anhui province	117.38	6	0	0	1	0	0	1	0	2	1	0	0	0	0	0	0	0	0	0	0	0	1	1	0	0	1	0	0	0
1	Anhui province	117.38	4	0	0	0	0	0	1	1	2	1	0	1	0	0	0	0	0	0	0	0	0	1	1	1	0	1	0	0	0
1	Anhui province	117.38	4	1	0	1	0	1	1	0	1	1	0	0	0	0	0	0	0	0	0	0	0	0	1	0	0	1	0	1	0
1	Anhui province	117.38	2	0	0	1	0	0	0	0	0	1	0	0	0	0	0	0	0	0	0	0	0	1	1	0	1	1	0	1	1
1	Anhui province	117.38	3	2	0	0	0	1	1	1	2	1	1	1	0	0	0	0	0	0	0	0	0	1	1	0	0	1	0	1	0
1	Anhui province	117.38	4	1	0	1	0	1	1	0	0	1	0	0	0	0	0	0	0	0	0	0	0	1	1	0	0	1	0	1	0
1	Anhui province	117.38	6	0	0	1	0	1	1	0	1	1	0	0	0	0	0	0	0	0	0	0	0	1	1	0	0	1	0	0	0
1	Anhui province	117.38	2	2	0	1	0	0	1	0	1	1	0	0	0	0	0	0	0	0	0	0	0	1	1	0	0	1	0	1	0
1	Anhui province	117.38	3	2	0	1	0	0	1	0	1	1	0	1	0	0	0	0	0	0	0	0	0	1	1	0	0	1	0	1	0
1	Anhui province	117.38	2	0	0	1	1	0	1	0	1	1	0	0	0	0	0	0	0	0	0	0	0	0	1	0	0	1	0	0	0
1	Anhui province	117.38	4	2	0	1	0	0	1	0	1	1	0	0	0	0	0	0	0	0	0	0	0	1	1	0	0	1	0	0	0
1	Anhui province	117.38	2	0	0	1	0	0	1	0	0	1	0	0	0	0	0	0	0	0	0	0	0	1	1	0	0	1	0	0	0
1	Anhui province	117.38	4	0	0	1	0	1	1	0	1	1	0	0	0	0	0	0	0	0	0	0	0	1	1	0	0	1	0	0	2
1	Anhui province	117.38	6	2	0	0	0	1	1	1	2	1	0	0	0	0	0	0	0	0	0	0	3	0	1	0	0	1	0	1	0
1	Anhui province	117.38	1	1	0	1	0	1	1	0	1	1	0	0	0	0	0	0	0	0	0	0	0	1	0	0	0	1	1	0	0
1	Anhui province	117.38	5	1	0	1	0	1	0	0	0	1	0	0	0	0	0	0	0	0	0	0	0	1	0	1	0	1	0	0	1
1	Anhui province	117.38	2	2	0	0	0	0	1	0	2	1	1	1	1	0	0	0	0	0	0	0	0	0	1	0	0	1	0	1	0
1	Anhui province	117.38	3	0	0	1	0	0	1	0	1	1	0	0	0	0	0	0	0	0	0	0	0	1	1	0	0	1	0	0	0
1	Anhui province	117.38	3	2	0	1	0	0	1	1	2	1	1	1	0	0	0	0	0	0	0	0	0	1	1	0	0	1	1	0	0
1	Anhui province	117.38	4	0	0	1	0	1	1	1	1	1	0	0	0	0	0	0	0	0	0	0	0	1	1	0	0	1	0	0	0
1	Anhui province	117.38	6	2	0	0	0	0	1	1	1	1	0	0	0	0	0	0	0	0	0	0	0	1	1	0	0	0	0	1	0
1	Anhui province	117.38	6	2	0	1	0	0	0	0	1	0	1	0	0	0	0	0	0	0	0	0	0	1	1	0	1	1	0	1	0
1	Anhui province	117.38	5	1	0	1	0	0	1	0	2	1	1	1	0	0	0	0	0	0	0	0	0	1	1	0	0	1	0	1	0
1	Anhui province	117.38	6	2	0	0	0	0	1	0	1	1	0	1	0	0	0	0	0	0	0	0	1	0	1	0	0	1	0	1	0
1	Anhui province	117.38	5	2	0	0	0	0	1	1	2	1	1	1	0	0	0	0	0	0	0	1	0	1	1	0	0	1	0	1	0
1	Anhui province	117.38	3	2	0	1	0	1	1	0	1	1	0	0	0	0	0	0	0	0	0	0	0	1	1	0	0	0	0	0	0
1	Anhui province	117.38	2	2	0	1	0	0	1	0	1	1	1	0	0	0	0	0	0	0	0	0	0	1	0	0	0	1	0	1	0
1	Anhui province	117.38	2	2	0	1	0	0	1	0	2	1	0	0	0	0	0	0	0	0	0	0	0	1	1	1	0	1	0	1	0
1	Anhui province	117.38	4	0	1	1	0	0	1	0	1	1	0	0	0	0	0	0	0	0	0	0	0	1	1	0	0	1	0	0	0
1	Anhui province	117.38	6	2	0	1	0	1	1	0	2	1	0	0	0	0	0	0	0	0	0	0	0	1	1	0	0	1	0	1	0
1	Anhui province	117.38	4	0	0	0	0	1	1	1	0	1	1	0	0	0	0	0	0	0	0	0	0	1	0	0	0	0	1	1	0
1	Anhui province	117.38	4	2	0	0	0	1	1	1	2	1	0	0	0	0	0	0	0	0	0	0	1	1	1	0	0	1	0	1	0
1	Anhui province	117.38	3	2	0	1	0	1	0	0	1	0	0	0	0	0	0	0	0	0	0	0	0	1	1	0	1	1	1	1	0
1	Anhui province	117.38	5	0	0	0	0	0	1	0	2	1	1	1	0	0	0	0	0	0	0	0	0	0	1	0	0	1	0	0	0
1	Anhui province	117.38	4	1	0	1	0	1	1	0	1	1	0	0	0	0	0	0	0	0	0	0	0	1	1	1	0	1	0	0	2
1	Anhui province	117.38	5	0	0	1	0	0	1	0	1	1	0	0	0	0	0	0	0	0	0	0	0	1	1	1	0	1	0	0	1
1	Anhui province	117.38	4	0	0	1	0	1	1	1	2	1	1	0	0	0	0	0	0	0	0	0	0	0	1	0	0	1	1	1	0
1	Anhui province	117.38	4	0	0	0	0	0	1	1	2	1	1	0	0	0	0	0	0	0	0	0	0	1	1	0	0	1	0	1	0
1	Anhui province	117.38	5	0	0	1	0	0	1	1	1	1	1	0	0	0	0	0	0	0	0	0	0	1	1	0	0	1	0	1	0
1	Anhui province	117.38	4	2	0	0	0	0	1	1	2	1	1	1	0	0	0	0	1	0	0	0	0	1	1	0	0	1	0	1	0
1	Anhui province	117.38	2	2	0	1	0	1	1	0	1	1	0	0	0	0	0	0	0	0	0	0	0	1	1	0	0	1	1	0	0
1	Anhui province	117.38	3	0	0	1	0	0	0	0	0	1	0	0	0	0	0	0	0	0	0	0	0	1	1	0	0	1	0	1	1
1	Anhui province	117.38	6	2	0	1	0	1	1	1	1	1	1	1	0	0	0	0	0	0	0	0	0	0	1	0	0	1	0	1	0
1	Anhui province	117.38	3	2	0	1	0	0	1	1	2	1	0	1	0	0	0	0	0	0	0	0	0	1	1	0	0	1	1	1	0
1	Anhui province	117.38	4	2	0	0	0	0	1	1	1	1	1	1	0	0	0	0	0	0	0	0	0	1	1	0	0	1	1	1	0
1	Anhui province	117.38	2	0	0	1	0	0	1	1	1	1	0	0	0	0	0	0	0	0	0	0	0	1	1	1	0	1	0	1	0
1	Anhui province	117.38	4	0	0	1	0	0	1	0	0	1	0	0	0	0	0	0	0	0	0	0	0	0	1	0	0	1	1	1	0
1	Anhui province	117.38	5	0	0	0	0	0	1	1	1	1	0	0	0	0	0	0	0	0	0	0	0	1	1	1	0	1	1	1	0
1	Anhui province	117.38	4	0	0	1	0	0	1	0	0	1	0	0	0	0	0	0	0	0	0	0	0	1	1	0	0	1	0	1	0
1	Anhui province	117.38	3	2	0	0	0	1	1	0	2	1	1	1	0	0	0	0	0	0	0	0	0	1	1	0	0	1	0	1	0
1	Anhui province	117.38	3	0	0	1	0	0	1	0	1	1	0	0	0	0	0	0	0	0	0	0	0	1	0	0	0	0	1	0	1
1	Anhui province	117.38	2	0	0	0	0	0	1	0	1	1	0	0	0	0	0	0	0	0	0	0	0	1	1	0	0	1	0	0	0
1	Anhui province	117.38	4	0	0	1	0	0	1	0	1	1	0	0	0	0	0	0	0	0	0	0	0	1	1	0	0	1	0	1	0
1	Anhui province	117.38	4	2	0	1	0	0	1	0	1	1	0	0	0	0	0	0	0	0	0	0	1	0	1	0	0	1	0	1	0
1	Anhui province	117.38	3	2	0	1	0	1	1	0	1	1	0	0	0	0	0	0	0	0	0	0	0	0	1	0	0	1	0	1	0
1	Anhui province	117.38	5	0	0	0	0	0	1	0	1	1	0	0	0	0	0	0	0	0	0	0	0	1	1	1	1	1	0	0	0
1	Anhui province	117.38	3	2	0	1	0	0	1	1	2	1	0	0	0	0	0	0	0	0	0	0	0	1	1	0	1	1	0	0	0
1	Anhui province	117.38	6	2	0	0	1	0	1	1	1	1	1	1	1	0	0	0	0	0	0	0	0	0	1	0	0	1	1	0	0
1	Anhui province	117.38	2	2	0	0	1	1	1	0	2	1	0	1	0	0	0	0	0	0	0	0	0	1	1	1	1	1	0	1	0
1	Anhui province	117.38	6	2	0	1	0	0	0	0	1	1	0	0	0	0	0	0	0	0	0	0	0	1	1	0	0	1	0	1	0
1	Anhui province	117.38	3	0	0	1	0	0	1	1	1	1	0	1	0	0	1	0	0	0	0	0	1	1	1	1	0	1	0	1	2
1	Anhui province	117.38	4	2	0	1	0	0	1	0	1	1	1	1	0	0	0	0	0	0	0	0	0	1	1	0	0	1	1	0	0
1	Anhui province	117.38	1	0	0	1	0	1	1	0	1	1	0	0	0	0	0	0	0	0	0	0	0	1	0	1	0	1	0	0	1
1	Anhui province	117.38	6	2	0	0	0	1	1	0	1	1	1	0	0	0	0	0	0	0	0	0	0	1	1	0	0	1	0	1	1
1	Anhui province	117.38	3	2	0	0	0	0	1	1	2	1	1	1	0	0	0	0	0	0	0	0	0	1	1	0	0	1	0	0	1
1	Anhui province	117.38	6	1	0	0	0	1	1	1	2	1	0	1	0	0	1	0	0	0	0	0	1	1	1	0	0	1	0	1	0
1	Anhui province	117.38	5	2	0	1	0	0	1	1	2	1	1	1	0	0	0	0	0	0	0	0	0	1	1	0	0	1	0	1	0
1	Anhui province	117.38	3	2	0	1	0	0	1	0	0	1	0	0	0	0	0	0	0	0	0	0	0	1	1	0	0	1	1	0	0
1	Anhui province	117.38	7	2	0	1	0	0	1	0	1	1	1	1	0	0	0	0	0	0	0	0	0	1	1	0	0	1	0	0	0
1	Anhui province	117.38	5	0	0	1	1	1	1	0	1	1	0	0	0	0	0	0	0	0	0	0	0	0	1	1	0	1	0	1	0
1	Anhui province	117.38	6	2	0	1	0	0	1	1	1	1	0	1	0	0	0	0	0	0	0	0	0	1	1	0	0	1	0	1	0
1	Anhui province	117.38	3	2	0	0	0	0	1	1	1	1	0	0	0	0	0	0	0	0	0	0	0	0	1	1	0	1	1	1	0
1	Anhui province	117.38	3	0	0	1	0	1	1	0	1	1	0	0	0	0	0	0	0	0	0	0	0	1	0	0	0	1	0	1	0
1	Anhui province	117.38	5	2	0	0	0	0	1	1	1	1	1	0	0	0	0	0	0	0	0	0	0	1	1	0	0	1	0	1	0
1	Anhui province	117.38	2	1	0	1	0	1	1	1	2	1	0	1	0	0	0	0	0	0	0	0	0	1	0	0	0	0	0	0	0
1	Anhui province	117.38	3	2	0	1	0	0	1	1	1	1	1	1	0	0	0	0	0	0	0	0	0	1	1	0	0	1	0	1	0
1	Anhui province	117.38	6	2	0	0	0	0	1	1	2	1	1	1	0	0	0	0	0	0	0	0	0	0	1	0	0	1	0	0	0
1	Anhui province	117.38	4	0	0	1	0	0	1	1	1	1	0	0	0	0	0	0	0	0	0	0	0	1	1	0	0	1	0	1	0
1	Anhui province	117.38	8	0	0	0	0	0	1	0	2	1	0	1	0	0	0	0	1	0	0	0	1	0	1	0	0	1	0	0	1
1	Anhui province	117.38	5	2	0	0	0	0	1	0	2	1	1	1	0	0	0	0	0	0	0	0	0	1	1	0	1	1	0	1	2
1	Anhui province	117.38	2	2	0	1	0	0	1	1	1	1	1	0	0	0	0	0	0	0	0	0	0	1	1	0	0	1	0	0	0
1	Anhui province	117.38	3	2	0	0	0	0	1	1	2	1	0	0	0	0	0	0	0	0	0	0	2	1	1	0	0	1	0	1	0
1	Anhui province	117.38	5	1	0	1	0	0	1	1	2	1	0	0	0	0	0	0	0	0	0	0	0	1	1	1	0	1	0	1	0
1	Anhui province	117.38	3	0	0	0	0	0	1	1	2	1	0	0	0	0	0	0	0	0	0	0	0	1	1	1	0	1	0	0	0
1	Anhui province	117.38	2	2	0	1	0	0	1	1	1	1	0	0	0	0	0	0	0	0	0	0	0	1	1	0	0	0	0	0	0
1	Anhui province	117.38	3	2	0	0	0	0	1	1	2	1	0	0	0	0	0	0	0	0	0	0	1	0	1	0	0	1	0	1	0
1	Anhui province	117.38	1	0	0	1	0	1	1	0	1	1	0	0	0	0	0	0	0	0	0	0	0	1	0	0	1	1	0	0	1
1	Anhui province	117.38	5	1	0	0	0	0	1	1	1	1	0	0	0	0	0	0	0	0	0	0	0	1	1	0	0	1	0	1	0
1	Anhui province	117.38	2	1	0	1	1	0	1	0	1	1	0	0	0	0	0	0	0	0	0	0	0	1	1	0	0	1	0	1	1
1	Anhui province	117.38	2	0	0	1	0	1	1	0	0	1	0	0	0	0	0	0	0	0	0	0	0	0	1	0	0	1	0	1	2
1	Anhui province	117.38	3	2	1	1	0	0	1	0	1	1	0	0	0	0	0	0	0	0	0	0	1	1	1	1	0	1	0	1	0
1	Anhui province	117.38	4	2	0	1	0	1	1	1	2	1	0	0	0	0	0	0	0	0	0	0	0	0	1	0	0	1	0	1	1
1	Anhui province	117.38	3	2	0	1	0	0	1	0	1	1	0	0	0	0	0	0	0	0	0	0	0	1	1	0	0	1	0	1	1
1	Anhui province	117.38	2	2	0	1	0	0	1	0	1	1	0	0	0	0	0	0	0	0	0	0	0	1	1	0	0	1	0	1	2
1	Anhui province	117.38	4	0	0	1	0	1	1	1	1	1	0	0	0	0	0	0	0	0	0	0	0	1	1	0	0	1	0	1	0
1	Anhui province	117.38	3	0	0	0	0	0	1	0	2	1	0	0	0	0	0	0	0	0	0	0	0	1	1	0	0	1	0	1	0
1	Anhui province	117.38	4	0	0	1	0	0	1	1	1	1	0	0	0	0	0	0	0	0	0	0	0	1	1	0	0	0	0	1	1
1	Anhui province	117.38	6	0	1	1	0	1	1	0	1	1	0	0	0	0	0	0	0	0	0	0	0	1	0	1	0	1	0	0	2
1	Anhui province	117.38	6	0	0	1	0	0	1	1	1	1	0	0	0	0	0	0	0	0	0	0	0	1	1	0	0	1	0	1	0
1	Anhui province	117.38	5	2	0	1	0	0	1	0	1	1	0	0	0	0	0	0	0	0	0	0	0	1	1	1	0	1	0	1	0
1	Anhui province	117.38	3	2	0	0	0	0	1	0	1	1	0	1	0	0	0	0	0	0	0	0	3	1	1	0	0	1	1	1	0
1	Anhui province	117.38	5	0	0	1	0	1	1	0	0	1	0	0	0	0	0	0	0	0	0	0	0	1	1	0	0	1	0	1	0
1	Anhui province	117.38	4	2	0	1	0	1	1	0	1	1	0	1	0	0	0	0	0	0	0	0	0	1	1	0	0	1	0	1	0
1	Anhui province	117.38	2	0	0	1	0	0	0	0	0	1	0	0	0	0	0	0	0	0	0	0	0	1	1	0	0	0	0	1	1
1	Anhui province	117.38	2	0	0	1	0	1	1	0	0	1	0	0	0	0	0	0	0	0	0	0	0	1	1	0	0	1	0	0	1
1	Anhui province	117.38	6	0	0	1	0	0	1	0	1	1	0	0	0	0	0	0	0	0	0	0	0	1	1	0	0	1	0	1	1
1	Anhui province	117.38	2	0	0	1	0	1	1	0	1	1	0	0	0	0	0	0	0	0	0	0	0	1	0	1	0	1	0	0	0
1	Anhui province	117.38	3	2	0	1	0	1	1	0	2	1	0	0	0	0	0	0	0	0	0	0	0	1	1	1	0	1	0	1	0
1	Anhui province	117.38	3	2	0	1	0	0	1	0	2	1	1	1	0	0	0	0	0	0	0	0	0	0	1	0	0	1	1	1	0
1	Anhui province	117.38	2	0	0	1	0	0	1	0	1	1	0	0	0	0	0	0	0	0	0	0	0	1	1	0	0	1	0	1	0
1	Anhui province	117.38	3	0	0	1	0	1	1	0	0	1	0	0	0	0	0	0	0	0	0	0	0	1	1	1	0	1	0	1	1
1	Anhui province	117.38	5	1	0	1	0	0	1	1	1	1	0	1	0	0	0	0	0	0	0	0	0	1	1	1	0	1	0	1	1
1	Anhui province	117.38	4	2	0	1	0	0	1	1	1	1	1	1	0	0	1	0	0	0	0	0	1	1	1	0	0	1	0	1	0
1	Anhui province	117.38	2	0	0	1	0	1	1	0	0	1	0	0	0	0	0	0	0	0	0	0	0	1	1	0	0	0	0	1	1
1	Anhui province	117.38	3	2	0	1	0	0	1	0	1	1	1	1	0	0	0	0	0	0	0	0	0	1	1	0	0	1	0	1	0
1	Anhui province	117.38	8	2	0	1	0	0	1	0	1	1	0	0	0	0	0	0	0	0	0	0	1	1	1	0	0	1	0	1	0
1	Anhui province	117.38	4	2	0	1	0	0	1	1	1	1	1	1	0	0	0	0	0	0	0	0	0	0	1	0	0	1	0	1	0
1	Anhui province	117.38	4	2	0	0	0	0	1	1	2	1	1	1	0	0	0	0	0	0	0	0	1	1	1	1	0	1	0	0	2
1	Anhui province	117.38	2	0	0	1	0	1	1	0	1	1	0	0	0	0	0	0	0	0	0	0	0	1	1	1	0	1	0	0	2
1	Anhui province	117.38	4	0	0	1	0	0	1	1	2	1	0	1	0	0	0	0	1	0	0	0	0	1	1	0	0	1	0	1	0
1	Anhui province	117.38	3	2	0	0	0	1	1	0	1	1	1	1	1	0	0	0	0	0	0	0	0	0	1	0	0	1	0	1	0
1	Anhui province	117.38	3	0	0	1	0	1	1	0	0	1	0	0	0	0	0	0	0	0	0	0	0	1	0	1	0	1	0	1	2
1	Anhui province	117.38	2	2	0	1	0	0	1	0	1	1	0	0	0	0	0	0	0	0	0	0	0	1	1	0	0	1	0	1	1
1	Anhui province	117.38	6	0	0	1	0	1	1	0	1	1	0	0	0	0	0	0	0	0	0	0	0	1	1	1	0	1	0	1	0
1	Anhui province	117.38	11	0	1	1	0	0	1	0	1	1	0	0	0	0	0	0	0	0	0	0	0	1	1	1	0	1	0	1	2
1	Anhui province	117.38	4	1	0	1	0	1	1	0	1	1	0	0	0	0	0	0	0	0	0	0	0	1	1	0	1	1	0	1	0
1	Anhui province	117.38	5	2	0	1	0	1	1	0	1	1	1	1	0	0	0	0	1	0	0	0	0	1	1	1	0	1	0	1	0
1	Anhui province	117.38	4	0	0	1	0	1	1	0	1	1	0	0	0	0	0	0	0	0	0	0	0	1	1	0	0	0	0	0	2
1	Anhui province	117.38	3	0	0	1	0	0	1	0	1	1	0	0	0	0	0	0	0	0	0	0	0	0	1	0	0	1	1	1	1
1	Anhui province	117.38	4	0	0	1	0	1	1	0	2	1	0	1	0	0	0	0	0	0	0	0	0	1	1	0	0	1	0	1	0
1	Anhui province	117.38	7	0	0	1	0	0	1	0	1	1	0	0	0	0	0	0	0	0	0	0	0	1	1	0	0	1	1	1	1
1	Anhui province	117.38	6	0	0	1	0	1	1	0	2	1	0	0	0	0	0	0	0	0	0	0	0	0	1	1	0	1	0	1	0
1	Anhui province	117.38	2	0	0	1	0	0	1	0	1	1	0	0	0	0	0	0	0	0	0	0	0	0	1	0	0	1	1	1	1
1	Anhui province	117.38	5	0	0	1	0	1	1	0	1	1	0	0	0	0	0	0	0	0	0	0	0	1	1	1	0	1	1	0	2
1	Anhui province	117.38	4	2	0	0	0	0	1	1	1	1	0	1	0	0	0	0	0	0	0	0	1	1	1	0	0	1	0	1	0
1	Anhui province	117.38	9	0	0	1	1	1	1	0	1	1	0	0	0	0	0	0	0	0	0	0	0	1	1	1	0	0	0	1	2
1	Anhui province	117.38	2	0	0	1	0	1	1	0	1	1	0	0	0	0	0	0	0	0	0	0	0	1	1	1	0	1	0	1	1
1	Anhui province	117.38	3	0	0	1	0	0	1	0	1	1	0	1	0	0	0	0	0	0	0	0	0	1	1	0	0	1	0	1	0
1	Anhui province	117.38	5	0	0	1	0	1	1	0	1	1	0	1	0	0	0	0	0	0	0	0	0	1	1	0	0	1	0	1	0
1	Anhui province	117.38	6	2	0	1	0	0	1	0	1	1	0	1	0	0	0	0	0	0	0	0	0	1	1	0	0	1	0	1	1
1	Anhui province	117.38	6	0	0	1	0	1	1	0	2	1	0	0	0	0	0	0	0	0	0	0	0	1	1	1	0	1	0	0	0
1	Anhui province	117.38	2	2	0	1	0	0	1	0	1	1	0	0	0	0	0	0	0	0	0	0	0	1	1	0	0	1	1	0	0
1	Anhui province	117.38	5	0	0	1	0	1	1	0	1	1	0	0	0	0	0	0	0	0	0	0	0	1	1	0	0	1	0	1	0
1	Anhui province	117.38	5	0	0	1	1	1	1	0	2	1	0	1	0	0	0	0	0	0	0	0	0	1	1	1	0	1	0	1	0
1	Anhui province	117.38	3	0	0	1	0	1	1	0	1	1	0	0	0	0	0	0	0	0	0	0	0	0	1	0	0	1	0	1	1
1	Anhui province	117.38	7	0	1	1	0	1	1	0	1	1	0	0	0	0	0	0	0	0	0	0	0	1	1	1	0	1	0	0	2
1	Anhui province	117.38	5	0	0	0	0	0	1	1	2	1	1	1	0	0	0	0	0	0	0	0	0	1	1	0	0	1	0	1	0
1	Anhui province	117.38	4	2	0	1	0	0	1	0	1	1	0	1	0	0	0	0	0	0	0	0	0	1	1	1	0	1	0	1	0
1	Anhui province	117.38	4	2	0	1	0	0	1	0	1	1	0	1	0	0	0	0	0	0	0	0	1	1	1	0	0	1	0	1	2
1	Anhui province	117.38	6	2	0	1	0	0	1	1	1	1	1	1	0	0	0	0	0	0	0	0	0	1	1	1	0	1	0	1	0
1	Anhui province	117.38	2	1	0	1	0	1	0	0	0	1	0	0	0	0	0	0	0	0	0	0	0	1	0	0	0	0	1	0	2
1	Anhui province	117.38	4	0	0	1	1	1	0	0	1	0	1	1	0	0	0	0	0	0	0	0	0	1	1	0	0	1	0	1	0
1	Anhui province	117.38	3	0	0	1	0	0	1	0	1	1	0	0	0	0	0	0	0	0	0	0	0	1	1	1	0	1	0	0	2
1	Anhui province	117.38	7	2	0	1	0	0	1	0	1	1	0	1	0	0	0	0	0	0	0	0	0	1	1	1	0	1	1	1	0
1	Anhui province	117.38	5	0	0	1	1	1	1	0	1	1	0	1	0	0	0	0	0	0	0	0	0	1	1	1	0	1	0	1	0
1	Anhui province	117.38	3	0	0	1	0	1	1	0	1	1	0	0	0	0	0	0	0	0	0	0	0	1	0	1	0	0	0	0	0
1	Anhui province	117.38	7	0	0	1	0	0	1	0	2	1	1	0	0	0	0	0	0	0	0	0	0	1	1	0	0	1	0	1	0
1	Anhui province	117.38	1	0	0	1	0	1	0	0	0	1	0	0	0	0	0	0	0	0	0	0	0	1	0	0	0	0	0	0	1
1	Anhui province	117.38	6	0	0	1	0	1	1	0	1	1	0	0	0	0	0	0	0	0	0	0	0	1	1	0	0	1	0	1	0
1	Anhui province	117.38	3	0	0	1	0	0	1	0	1	1	0	0	0	0	0	0	0	0	0	0	0	1	1	0	0	1	0	1	1
1	Anhui province	117.38	2	2	0	1	0	0	1	0	1	1	0	0	0	0	0	0	0	0	0	0	0	1	1	0	0	1	0	1	0
1	Anhui province	117.38	2	0	0	1	0	1	0	0	0	1	0	0	0	0	0	0	0	0	0	0	0	1	0	0	1	0	0	0	1
1	Anhui province	117.38	3	2	0	1	0	1	1	0	1	1	0	0	0	0	0	0	0	0	0	0	0	1	1	0	0	1	0	1	0
1	Anhui province	117.38	4	2	0	1	0	1	1	1	2	1	1	1	0	0	0	0	0	0	0	0	0	1	1	0	0	1	0	1	0
1	Anhui province	117.38	5	0	1	1	0	1	1	0	0	1	0	0	0	0	0	0	0	0	0	0	0	1	0	0	0	1	0	0	1
1	Anhui province	117.38	4	2	0	1	0	0	1	0	1	1	0	0	0	0	0	0	0	0	0	0	2	1	0	0	0	1	0	0	0
1	Anhui province	117.38	3	0	0	1	0	0	1	0	1	1	0	0	0	0	0	0	0	0	0	0	0	1	1	0	0	1	0	1	0
1	Anhui province	117.38	2	0	1	1	0	1	1	0	1	1	0	0	0	0	0	0	0	0	0	0	0	1	1	0	0	1	0	0	0
1	Anhui province	117.38	6	0	0	0	0	0	1	1	2	1	0	0	0	0	0	0	0	0	0	0	0	1	1	0	0	0	0	1	0
1	Anhui province	117.38	2	0	0	1	0	1	1	0	1	1	0	0	0	0	0	0	0	0	0	0	0	1	1	0	0	1	0	1	1
1	Anhui province	117.38	3	2	0	1	0	0	1	0	1	1	0	0	0	0	0	0	0	0	0	0	0	1	1	0	0	1	0	1	0
1	Anhui province	117.38	4	0	0	1	0	1	1	0	1	1	0	0	0	0	0	0	0	0	0	0	0	1	0	0	0	1	0	1	0
1	Anhui province	117.38	4	2	0	1	0	0	1	0	1	1	0	0	0	0	0	0	0	0	0	0	0	1	1	0	0	1	0	1	0
1		117.38	2	0	1	1	0	1	1	0	1	1	0	0	0	0	0	0	0	0	0	0	0	1	1	0	0	1	0	1	0
1	Anhui province	117.38	2	0	1	1	0	1	1	0	1	1	0	0	0	0	0	0	0	0	0	0	0	1	0	1	0	1	0	0	1
1	Anhui province	117.38	4	0	0	1	0	0	1	0	1	1	0	1	0	0	0	0	0	0	0	0	0	1	1	1	0	1	0	0	0
1	Anhui province	117.38	6	0	0	0	0	0	1	1	1	1	0	0	0	0	0	0	0	0	0	0	0	1	1	0	1	1	0	1	0
1	Anhui province	117.38	2	2	0	1	0	0	1	1	1	1	0	0	0	0	0	0	0	0	0	0	1	1	1	0	0	1	0	1	1
1	Anhui province	117.38	5	0	0	1	0	0	1	0	1	1	0	0	0	0	0	0	0	0	0	0	0	1	1	0	0	1	1	1	1
1	Anhui province	117.38	2	1	1	1	0	1	1	0	1	1	0	0	0	0	0	0	0	0	0	0	0	1	1	1	0	1	0	0	1
1	Anhui province	117.38	6	0	0	1	0	0	1	0	1	1	0	0	0	0	0	0	0	0	0	0	1	1	1	0	0	1	0	1	0
1	Anhui province	117.38	7	0	1	1	0	1	1	0	1	0	0	0	0	0	0	0	0	0	0	0	0	1	1	1	1	0	0	1	2
1	Anhui province	117.38	3	2	0	1	0	0	1	0	1	1	1	1	0	0	0	0	0	0	0	0	1	1	0	0	0	1	0	1	0
1	Anhui province	117.38	6	0	0	0	0	0	1	1	2	1	1	0	0	0	0	0	0	0	0	0	0	1	1	0	0	1	0	1	0
1	Anhui province	117.38	5	2	0	0	0	1	1	1	1	1	1	1	0	0	0	0	1	0	0	1	0	1	1	0	0	1	1	1	0
1	Anhui province	117.38	4	2	0	0	0	0	1	1	1	1	0	1	0	0	0	0	0	0	0	0	0	1	1	0	0	1	0	1	0
1	Anhui province	117.38	4	2	0	0	0	1	1	1	2	1	1	1	1	0	1	1	1	0	0	0	1	1	1	0	0	1	0	1	0
1	Anhui province	117.38	4	0	0	0	0	1	1	0	1	0	1	1	0	0	0	0	0	0	0	0	0	1	1	0	0	1	0	1	0
1	Anhui province	117.38	2	0	0	1	0	1	1	1	2	1	1	1	0	0	0	0	0	0	0	0	0	0	1	1	0	1	0	1	1
1	Anhui province	117.38	3	0	0	1	0	1	1	1	2	0	0	1	0	0	1	0	1	0	0	0	1	1	1	1	0	1	0	1	0
1	Anhui province	117.38	4	2	0	0	0	0	1	1	2	1	1	1	0	0	0	0	0	0	0	0	2	1	1	0	0	1	0	0	0
1	Anhui province	117.38	4	2	0	0	0	0	1	1	2	1	0	1	0	0	0	0	0	0	0	0	1	1	1	0	0	1	0	1	0
1	Anhui province	117.38	3	2	1	1	0	0	1	0	1	1	1	1	1	0	0	0	1	0	0	0	0	1	1	0	0	1	0	1	0
1	Anhui province	117.38	4	0	0	0	0	0	1	1	2	1	1	1	0	0	0	0	0	0	0	0	0	0	1	0	0	1	1	1	0
1	Anhui province	117.38	4	0	0	0	0	0	1	1	2	1	1	1	1	0	0	0	0	0	0	0	0	0	1	0	0	1	1	1	0
1	Anhui province	117.38	3	2	0	0	0	0	1	1	1	1	1	1	0	0	1	0	1	0	0	0	1	1	1	0	0	1	0	0	1
1	Anhui province	117.38	8	2	0	0	0	0	1	1	2	1	1	1	1	0	0	0	1	0	0	0	0	0	1	0	0	1	1	0	0
1	Anhui province	117.38	3	0	0	1	0	1	1	0	0	1	0	0	0	0	0	0	0	0	0	0	0	1	0	1	0	0	0	1	1
1	Anhui province	117.38	3	0	0	1	0	1	1	0	1	1	0	0	0	0	0	0	0	0	0	0	0	1	1	1	0	1	0	1	0
1	Anhui province	117.38	2	1	0	1	0	0	1	0	1	1	0	0	0	0	0	0	0	0	0	0	0	1	1	0	0	1	0	0	1
1	Anhui province	117.38	2	0	0	1	0	1	1	0	1	1	0	0	0	0	0	0	0	0	0	0	0	1	1	1	0	1	0	1	1
1	Anhui province	117.38	5	0	0	1	0	1	1	0	1	1	0	0	0	0	0	0	0	0	0	0	0	1	1	0	0	1	0	1	2
1	Anhui province	117.38	3	0	0	1	0	1	1	0	1	1	0	0	0	0	0	0	0	0	0	0	0	1	1	1	0	1	0	1	0
1	Anhui province	117.38	2	0	0	1	0	0	1	0	1	1	0	0	0	0	0	0	0	0	0	0	0	1	1	1	0	1	0	1	1
1	Anhui province	117.38	3	0	0	1	1	1	1	0	1	1	0	0	0	0	0	0	0	0	0	0	0	1	1	1	0	0	0	1	1
1	Anhui province	117.38	4	0	0	1	0	1	1	0	1	1	0	0	0	0	0	0	0	0	0	0	0	1	1	1	0	1	0	1	0
1	Anhui province	117.38	4	2	0	1	0	1	1	0	1	1	0	0	0	0	0	0	0	0	0	0	0	1	1	1	0	1	0	1	0
1	Anhui province	117.38	2	0	0	1	0	1	1	0	1	1	0	0	0	0	0	0	0	0	0	0	0	1	1	1	0	1	0	0	1
1	Anhui province	117.38	2	0	1	1	0	0	1	0	1	1	0	0	0	0	0	0	0	0	0	0	0	1	1	1	0	1	0	1	1
1	Anhui province	117.38	4	0	0	1	0	1	1	0	2	1	0	1	0	0	0	0	0	0	0	0	0	1	1	0	0	1	0	1	1
1	Anhui province	117.38	2	0	0	1	0	0	1	0	1	1	0	0	0	0	0	0	0	0	0	0	0	1	1	1	0	1	0	1	0
1	Anhui province	117.38	5	0	0	1	0	0	1	0	2	1	0	0	0	0	0	0	0	0	0	0	0	1	1	0	0	1	0	1	0
1	Anhui province	117.38	2	0	1	1	0	1	1	0	1	1	0	0	0	0	0	0	0	0	0	0	0	1	0	1	0	1	0	1	1
1	Anhui province	117.38	7	0	0	1	0	0	1	1	1	1	0	0	0	0	0	0	0	0	0	0	0	1	1	1	0	1	0	1	2
1	Anhui province	117.38	4	2	0	1	0	1	1	0	2	1	1	1	0	0	0	0	0	0	0	0	0	1	1	0	0	1	0	1	0
1	Anhui province	117.38	5	0	0	1	0	0	1	0	1	1	0	0	0	0	0	0	0	0	0	0	1	1	1	0	0	1	0	1	0
1	Anhui province	117.38	2	0	0	0	0	1	1	1	2	1	1	1	0	1	0	0	0	0	0	0	1	0	1	0	0	1	0	1	0
1	Anhui province	117.38	1	0	0	1	0	1	1	0	1	1	0	0	0	0	0	0	0	0	0	0	0	1	0	0	0	1	0	0	2
1	Anhui province	117.38	2	0	0	1	0	1	1	0	1	1	0	0	0	0	0	0	0	0	0	0	0	1	1	1	0	0	0	1	0
1	Anhui province	117.38	4	0	0	1	0	1	1	1	1	1	0	1	0	0	0	0	0	0	0	0	0	1	0	0	0	1	0	1	0
1	Anhui province	117.38	4	0	0	1	0	1	1	0	1	1	0	0	0	0	0	0	0	0	0	0	0	1	1	1	0	1	0	1	1
1	Anhui province	117.38	1	0	0	1	0	1	1	0	1	1	0	0	0	0	0	0	0	0	0	0	0	1	1	0	0	1	0	1	1
1	Anhui province	117.38	3	0	0	1	0	1	1	0	1	1	0	0	0	0	0	0	0	0	0	0	1	1	0	0	1	1	0	1	0
1	Anhui province	117.38	3	0	0	1	1	0	1	0	2	1	0	0	0	0	0	0	0	0	0	0	0	1	0	1	0	0	0	1	1
1	Anhui province	117.38	6	0	0	1	0	1	1	1	1	1	0	0	0	0	0	0	0	0	0	0	0	0	1	0	0	1	0	1	0
1	Anhui province	117.38	6	0	0	1	0	1	1	0	1	1	0	0	0	0	0	0	0	0	0	0	0	1	1	1	0	1	0	1	2
1	Anhui province	117.38	7	0	1	1	0	1	1	0	1	1	0	0	0	0	0	0	0	0	0	0	0	1	1	0	0	1	0	0	0
1	Anhui province	117.38	5	0	0	0	0	1	1	1	1	1	1	1	0	0	0	0	0	0	0	0	0	0	1	0	0	1	0	1	0
1	Anhui province	117.38	5	0	0	1	0	1	1	0	1	1	0	0	0	0	0	0	0	0	0	0	0	1	1	0	0	1	0	1	0
1	Anhui province	117.38	2	2	0	1	0	1	1	0	1	1	0	0	0	0	0	0	0	0	0	0	0	1	0	1	0	1	0	0	0
1	Anhui province	117.38	6	0	0	1	0	1	1	0	1	1	0	0	0	0	0	0	0	0	0	0	0	1	1	0	0	1	0	1	0
1	Anhui province	117.38	3	0	0	1	0	0	1	1	2	1	0	0	0	0	0	0	0	0	0	0	0	0	1	1	0	1	1	1	2
1	Anhui province	117.38	4	0	0	1	0	0	1	0	1	1	0	0	0	0	0	0	0	0	0	0	0	1	1	0	0	1	0	1	0
1	Anhui province	117.38	2	2	0	1	0	1	1	0	1	1	0	0	0	0	0	0	0	0	0	0	2	1	1	0	0	1	1	1	0
1	Anhui province	117.38	5	0	0	1	0	0	1	0	2	1	0	0	0	0	0	0	0	0	0	0	0	1	1	1	0	1	0	1	0
1	Anhui province	117.38	3	2	0	0	0	1	1	0	1	1	0	0	0	0	0	0	0	0	0	0	0	0	1	0	0	1	1	1	0
1	Anhui province	117.38	2	0	0	1	0	1	1	0	1	1	0	0	0	0	0	0	0	0	0	0	0	1	0	0	0	0	0	0	1
1	Anhui province	117.38	6	2	0	1	0	0	1	1	1	1	0	0	0	0	0	0	0	0	0	0	0	1	1	0	0	1	0	1	0
1	Anhui province	117.38	8	0	0	0	1	0	1	0	1	1	0	1	0	0	0	0	1	0	0	0	0	1	1	0	0	1	0	1	0
1	Anhui province	117.38	6	0	0	1	0	1	1	0	2	1	0	0	0	0	0	0	0	0	0	0	0	1	1	1	0	0	0	1	0
1	Anhui province	117.38	4	0	0	1	0	1	1	1	1	1	0	0	0	0	1	0	0	0	0	0	1	0	1	0	0	1	0	1	1
1	Anhui province	117.38	2	0	0	1	0	1	1	0	0	1	0	0	0	0	0	0	0	0	0	0	0	1	1	1	0	1	0	1	0
1	Anhui province	117.38	2	0	0	1	0	0	1	0	1	1	0	0	0	0	0	0	0	0	0	0	0	1	1	1	0	1	0	1	1
1	Anhui province	117.38	5	0	0	1	0	1	1	0	2	1	0	0	0	0	0	0	0	0	0	0	0	1	1	1	0	1	0	0	0
1	Anhui province	117.38	5	1	0	1	0	1	1	0	2	1	1	0	0	0	0	0	0	0	0	0	0	1	1	0	0	0	0	0	0
1	Anhui province	117.38	2	0	0	1	0	1	1	0	1	1	0	0	0	0	0	0	0	0	0	0	0	1	1	0	0	1	0	1	1
1	Anhui province	117.38	3	2	0	1	0	0	1	0	1	1	1	0	0	0	0	0	0	0	0	0	0	1	1	1	0	1	0	1	0
1	Anhui province	117.38	3	0	0	1	0	1	1	0	1	1	0	0	0	0	0	0	0	0	0	0	0	1	0	0	0	0	0	0	0
1	Anhui province	117.38	6	0	0	1	0	0	1	0	2	1	0	0	0	0	0	0	0	0	0	0	0	0	1	0	0	1	0	1	0
1	Anhui province	117.38	4	0	0	1	0	0	1	0	2	1	0	0	0	0	0	0	0	0	0	0	0	1	1	0	0	1	0	1	0
1	Anhui province	117.38	4	2	0	1	0	0	1	0	1	1	0	0	0	0	0	0	0	0	0	0	0	1	1	1	0	1	0	1	0
1	Anhui province	117.38	4	0	0	1	0	0	1	1	1	1	0	0	0	0	0	0	0	0	0	0	0	0	1	1	0	1	0	1	0
1	Anhui province	117.38	4	0	0	0	0	0	1	0	1	1	1	1	0	0	0	0	0	0	0	0	0	1	1	0	0	1	1	1	0
1	Anhui province	117.38	6	2	0	1	0	0	1	0	1	1	0	0	0	0	0	0	0	0	0	0	0	1	1	0	0	1	0	1	0
1	Anhui province	117.38	4	1	0	1	1	0	1	0	1	1	0	0	0	0	0	0	0	0	0	0	0	1	1	1	0	1	0	1	1
1	Anhui province	117.38	4	2	0	0	0	1	1	1	2	0	1	1	0	0	0	0	0	0	0	0	0	0	1	0	1	1	0	1	0
1	Anhui province	117.38	5	0	0	1	0	1	1	1	2	1	0	0	0	0	0	0	0	0	0	0	0	0	1	0	0	1	0	1	0
1	Anhui province	117.38	4	1	0	0	0	1	1	0	2	1	0	1	0	0	0	0	0	0	0	0	0	1	0	0	0	1	0	1	0
1	Anhui province	117.38	2	0	0	1	0	0	1	0	1	1	0	0	0	0	0	0	0	0	0	0	0	1	1	0	0	1	1	1	1
1	Anhui province	117.38	2	2	1	1	0	0	0	0	0	1	0	0	0	0	0	0	0	0	0	0	0	1	0	0	0	1	0	1	2
1	Anhui province	117.38	6	0	0	0	0	0	1	1	2	1	0	1	0	0	1	0	0	0	0	0	1	0	1	0	0	1	0	1	0
1	Anhui province	117.38	4	2	0	1	0	0	1	0	1	1	0	0	0	0	0	0	0	0	0	0	0	1	1	1	0	1	0	1	0
1	Anhui province	117.38	2	0	0	1	0	0	1	0	1	1	1	1	0	0	1	0	0	0	0	0	1	1	1	0	0	1	0	1	0
1	Anhui province	117.38	4	2	0	1	0	0	1	0	2	1	0	1	0	0	0	0	0	0	0	0	0	1	1	0	0	1	0	1	0
1	Anhui province	117.38	11	2	0	0	0	0	1	1	2	1	1	1	0	0	0	0	1	0	0	0	0	1	1	0	0	1	1	1	0
1	Anhui province	117.38	3	2	0	0	0	0	1	1	2	1	1	1	0	0	1	1	0	0	0	1	1	0	1	0	0	1	0	1	0
1	Anhui province	117.38	9	0	0	1	0	1	1	0	1	1	0	0	0	0	0	0	0	0	0	0	0	1	0	1	0	0	0	1	1
1	Anhui province	117.38	4	2	0	0	0	1	1	1	2	1	0	0	0	0	0	0	0	0	0	0	0	0	1	0	0	1	1	1	1
1	Anhui province	117.38	2	0	0	1	0	0	1	0	0	1	0	0	0	0	0	0	0	0	0	0	0	1	0	0	1	1	0	1	2
1	Anhui province	117.38	2	0	0	1	0	1	1	0	1	1	0	0	0	0	0	0	0	0	0	0	0	1	0	1	0	1	0	1	1
1	Anhui province	117.38	4	0	0	1	0	0	1	0	2	1	0	0	0	0	0	0	0	0	0	0	0	0	1	0	0	1	1	1	1
1	Anhui province	117.38	3	2	1	0	0	0	1	1	1	1	1	1	0	0	0	0	0	0	0	0	0	1	1	0	0	1	0	1	0
1	Anhui province	117.38	4	2	0	1	0	0	1	0	1	1	0	1	0	0	0	0	0	0	0	0	0	0	1	1	0	1	0	0	0
1	Anhui province	117.38	3	2	0	1	0	0	1	0	1	1	1	1	1	0	0	0	0	0	0	0	0	1	1	1	0	1	0	0	1
1	Anhui province	117.38	3	1	0	1	0	0	1	0	1	1	1	0	0	0	0	0	0	0	0	0	0	1	1	0	0	1	0	1	1
1	Anhui province	117.38	3	0	0	1	0	1	1	0	2	1	0	0	0	0	0	0	0	0	0	0	0	1	1	0	0	1	0	1	0
1	Anhui province	117.38	7	2	0	1	0	0	1	0	1	1	0	0	0	0	0	0	0	0	0	0	0	1	1	1	0	1	0	1	0
1	Anhui province	117.38	2	0	0	1	1	1	1	0	1	1	0	0	0	0	0	0	0	0	0	0	0	1	0	1	0	0	0	1	2
1	Anhui province	117.38	5	0	0	1	0	1	1	0	1	1	0	0	0	0	0	0	0	0	0	0	0	1	1	1	0	1	0	1	2
1	Anhui province	117.38	4	0	0	1	0	0	1	0	1	1	0	0	0	0	0	0	0	0	0	0	0	1	1	1	0	1	0	1	0
1	Anhui province	117.38	5	0	0	1	0	1	1	0	1	1	0	0	0	0	0	0	0	0	0	0	0	1	1	1	0	1	0	1	1
1	Anhui province	117.38	1	1	1	1	0	1	1	0	1	1	0	0	0	0	0	0	0	0	0	0	0	1	0	1	1	1	0	1	1
1	Anhui province	117.38	2	2	0	1	0	0	1	1	1	1	0	0	0	0	0	0	0	0	0	0	0	1	1	0	0	1	0	1	1
1	Anhui province	117.38	6	0	0	1	0	0	1	0	1	1	0	0	0	0	0	0	0	0	0	0	1	1	1	1	0	1	0	1	1
1	Anhui province	117.38	2	0	0	1	0	0	1	0	1	1	0	0	0	0	0	0	0	0	0	0	0	1	0	0	0	1	0	1	1
1	Anhui province	117.38	4	0	0	1	0	0	1	0	2	1	0	1	0	0	0	0	1	0	0	0	0	1	1	0	0	1	0	1	0
1	Anhui province	117.38	5	1	0	1	0	0	1	0	1	1	0	0	0	0	0	0	0	0	0	0	0	1	1	0	0	1	0	1	0
1	Anhui province	117.38	4	0	0	1	0	1	1	0	1	1	0	0	0	0	0	0	0	0	0	0	0	1	1	0	0	1	0	1	2
1	Anhui province	117.38	7	0	0	1	0	0	1	0	1	1	0	0	0	0	0	0	0	0	0	0	0	1	1	0	0	1	0	1	0
1	Anhui province	117.38	2	0	0	1	0	1	0	0	0	1	0	0	0	0	0	0	0	0	0	0	0	1	0	1	0	1	0	0	2
1	Anhui province	117.38	6	0	0	1	0	1	1	0	1	1	0	0	0	0	0	0	0	0	0	0	0	1	1	0	0	1	0	1	0
1	Anhui province	117.38	6	2	0	0	0	0	1	1	2	1	1	1	0	0	0	0	0	0	0	0	0	0	1	0	0	1	1	1	0
1	Anhui province	117.38	9	0	0	1	0	1	1	0	1	1	0	1	0	0	0	0	0	0	0	0	0	1	1	1	0	1	0	1	1
1	Anhui province	117.38	2	2	0	1	0	0	1	0	0	1	0	0	0	0	0	0	0	0	0	0	0	1	1	0	0	1	0	1	1
1	Anhui province	117.38	7	2	0	1	0	0	1	0	1	1	1	1	0	0	0	0	0	0	0	0	0	0	1	0	0	1	0	1	0
1	Anhui province	117.38	3	0	0	1	0	1	1	0	2	1	0	0	0	0	0	0	0	0	0	0	0	0	1	0	0	1	1	1	0
1	Anhui province	117.38	5	2	0	1	0	1	1	0	1	1	0	1	0	0	0	0	0	0	0	0	0	1	1	0	0	1	0	1	1
1	Anhui province	117.38	3	1	0	1	1	0	1	0	1	1	0	0	0	0	0	0	0	0	0	0	0	0	1	0	0	1	0	0	0
1	Anhui province	117.38	4	1	0	1	0	1	1	0	1	1	0	0	0	0	0	0	0	0	0	0	0	1	1	0	0	1	1	0	0
1	Anhui province	117.38	3	0	0	1	0	1	1	0	1	1	0	0	0	0	0	0	0	0	0	0	0	1	1	0	0	1	0	1	2
1	Anhui province	117.38	3	0	0	1	1	1	1	0	2	1	1	0	0	0	0	0	0	0	0	0	0	1	1	1	0	1	0	0	0
1	Anhui province	117.38	5	0	0	0	0	0	1	1	2	1	0	1	0	0	0	0	0	0	0	1	0	1	1	0	0	1	0	1	0
1	Anhui province	117.38	5	0	0	1	0	0	1	0	1	1	0	0	0	0	0	0	0	0	0	0	0	1	1	0	0	1	0	1	0
1	Anhui province	117.38	2	0	0	1	0	1	1	0	1	1	0	0	0	0	0	0	0	0	0	0	0	1	1	0	0	1	1	1	1
1	Anhui province	117.38	5	0	0	1	0	1	1	0	2	1	0	0	0	0	0	0	0	0	0	0	0	1	0	0	0	1	0	1	0
1	Anhui province	117.38	6	1	0	1	0	1	1	1	2	0	0	1	0	0	0	0	0	0	0	0	0	1	1	0	0	1	0	1	0
1	Anhui province	117.38	2	0	0	1	0	0	1	0	1	0	0	0	0	0	0	0	0	0	0	0	0	1	1	0	0	1	0	1	1
1	Anhui province	117.38	5	2	0	1	0	1	1	0	1	1	0	0	0	0	0	0	0	0	0	0	0	1	1	0	0	1	0	1	0
1	Anhui province	117.38	5	0	0	1	0	0	1	0	1	1	0	0	0	0	0	0	0	0	0	0	0	1	1	1	0	1	1	0	0
1	Anhui province	117.38	4	0	0	1	1	1	1	0	1	1	0	0	0	0	0	0	0	0	0	0	0	1	1	0	0	1	0	1	0
1	Anhui province	117.38	2	0	0	1	0	0	1	1	1	1	0	0	0	0	0	0	0	0	0	0	0	1	0	0	0	1	0	1	1
1	Anhui province	117.38	3	2	0	1	0	1	1	0	1	1	0	0	0	0	0	0	0	0	0	0	0	0	1	1	0	1	1	0	1
1	Anhui province	117.38	5	0	1	1	0	1	1	1	1	1	0	0	0	0	0	0	0	0	0	0	0	1	1	1	0	1	0	0	1
1	Anhui province	117.38	2	2	0	1	0	1	1	0	2	1	0	0	0	0	0	0	0	0	0	0	0	1	1	0	0	1	0	1	2
1	Anhui province	117.38	6	0	0	1	0	1	1	0	1	1	0	0	0	0	0	0	0	0	0	0	0	1	0	0	0	1	1	0	0
1	Anhui province	117.38	3	0	0	1	0	1	1	0	1	0	0	0	0	0	0	0	0	0	0	0	0	1	0	1	0	1	1	0	2
1	Anhui province	117.38	4	2	0	1	0	1	1	1	1	1	1	1	0	0	0	0	0	0	0	0	0	1	1	0	0	1	0	1	0
1	Anhui province	117.38	2	1	1	1	0	1	1	0	1	1	0	0	0	0	0	0	0	0	0	0	0	1	0	0	0	1	1	1	1
1	Anhui province	117.38	11	0	0	1	0	0	1	1	2	1	1	1	0	0	0	0	0	0	0	0	0	0	1	1	0	1	0	0	0
1	Anhui province	117.38	5	2	0	0	0	0	1	1	1	1	1	1	0	0	0	0	1	1	1	0	1	1	1	0	0	1	0	0	0
1	Anhui province	117.38	3	0	0	1	0	0	1	1	1	1	0	0	0	0	0	0	0	0	0	0	0	1	1	0	0	1	0	1	1
1	Anhui province	117.38	2	0	0	1	0	1	1	0	1	1	0	0	0	0	0	0	0	0	0	0	0	1	1	0	0	1	1	1	1
1	Anhui province	117.38	3	2	0	1	0	0	1	0	2	1	1	1	1	0	0	0	0	0	0	0	1	1	1	0	0	1	0	1	0
1	Anhui province	117.38	3	1	0	1	0	0	1	0	1	1	0	1	0	0	0	0	0	0	0	0	0	1	1	0	0	1	1	1	0
1	Anhui province	117.38	8	2	0	1	0	1	1	0	2	0	0	1	0	0	0	0	0	0	0	0	0	1	1	0	0	1	0	0	2
1	Anhui province	117.38	3	2	0	1	0	0	1	0	1	1	0	0	0	0	0	0	0	0	0	0	0	0	1	0	0	1	1	1	0
1	Anhui province	117.38	6	1	0	1	0	0	1	1	2	1	1	1	0	0	0	0	1	0	0	0	0	1	1	0	0	1	0	1	1
1	Anhui province	117.38	2	0	0	1	0	0	0	0	1	1	0	0	0	0	0	0	0	0	0	0	0	1	1	1	0	0	0	0	1
1	Anhui province	117.38	7	2	0	1	0	0	1	0	1	1	0	0	0	0	0	0	0	0	0	0	0	1	1	0	0	1	0	1	2
1	Anhui province	117.38	3	0	0	1	0	1	1	0	2	1	0	0	0	0	0	0	0	0	0	0	0	1	1	0	0	1	0	1	0
1	Anhui province	117.38	5	0	0	0	0	0	1	1	1	1	1	1	0	0	0	0	1	0	0	0	0	1	1	0	0	1	0	1	2
1	Anhui province	117.38	3	1	0	1	1	0	1	0	1	1	0	1	0	0	0	0	0	0	0	0	0	1	1	0	0	1	0	1	0
1	Anhui province	117.38	2	2	0	1	0	0	1	0	1	1	0	0	0	0	0	0	0	0	0	0	0	1	1	0	0	1	0	1	0
1	Anhui province	117.38	5	1	0	1	0	0	1	1	2	1	0	1	0	0	0	0	0	0	0	0	4	1	1	0	0	1	0	1	0
1	Anhui province	117.38	3	0	0	1	0	1	1	0	1	1	0	0	0	0	0	0	0	0	0	0	0	1	0	0	0	1	0	0	2
1	Anhui province	117.38	4	2	0	1	0	0	1	1	2	1	1	1	0	0	0	0	0	0	0	0	0	1	1	1	0	1	0	1	0
1	Anhui province	117.38	1	0	0	1	0	0	1	0	1	1	0	0	0	0	0	0	0	0	0	0	1	1	0	1	0	0	0	0	2
1	Anhui province	117.38	4	0	0	1	0	1	1	0	1	1	0	0	0	0	0	0	1	0	0	0	0	1	1	1	0	0	0	1	1
1	Anhui province	117.38	2	0	1	1	0	0	1	1	1	1	0	0	0	0	0	0	0	0	0	0	0	1	1	1	1	1	0	1	2
1	Anhui province	117.38	2	0	1	1	0	0	1	0	2	1	0	0	0	0	0	0	0	0	0	0	0	1	1	1	0	1	1	0	2
1	Anhui province	117.38	3	0	0	1	0	1	1	0	1	1	0	0	0	0	0	0	0	0	0	0	0	1	1	0	0	1	0	1	1
1	Anhui province	117.38	2	0	0	1	0	0	1	0	1	1	0	0	0	0	0	0	0	0	0	0	0	1	0	1	0	1	0	0	2
1	Anhui province	117.38	5	1	0	1	0	0	1	0	1	1	1	1	0	0	0	0	1	0	0	0	0	1	1	0	0	1	0	1	0
1	Anhui province	117.38	7	0	0	0	0	1	1	1	2	1	0	0	0	0	0	0	0	0	0	0	0	1	1	1	0	1	0	1	0
1	Anhui province	117.38	2	0	0	1	0	1	1	0	2	1	0	0	0	0	0	0	0	0	0	0	0	1	1	0	0	1	1	1	0
1	Anhui province	117.38	2	0	1	1	0	1	1	0	1	1	0	0	0	0	0	0	0	0	0	0	0	1	1	1	0	1	0	1	2
1	Anhui province	117.38	4	2	0	0	0	0	1	1	2	1	1	1	0	0	0	0	0	0	0	0	0	1	1	0	0	1	0	1	0
1	Anhui province	117.38	2	0	1	1	0	1	1	0	1	0	0	0	0	0	0	0	0	0	0	0	0	1	0	1	1	0	1	1	2
1	Anhui province	117.38	6	1	0	1	0	0	1	0	1	1	0	0	0	0	0	0	0	0	0	0	0	1	1	0	0	1	0	1	0
1	Anhui province	117.38	8	0	0	1	0	0	1	0	2	1	1	1	0	0	0	0	0	0	0	0	0	1	1	1	0	1	0	1	0
1	Anhui province	117.38	6	0	0	1	0	0	1	0	0	1	0	0	0	0	0	0	0	0	0	0	0	1	1	1	0	1	0	0	1
1	Anhui province	117.38	5	0	0	1	0	1	1	0	1	1	0	0	0	0	0	0	0	0	0	0	0	1	1	1	0	1	0	0	2
1	Anhui province	117.38	6	0	0	1	0	0	1	0	2	1	0	0	0	0	0	0	0	0	0	0	0	1	1	0	0	1	0	0	0
1	Anhui province	117.38	7	2	0	1	0	1	1	0	1	1	0	0	0	0	0	0	0	0	0	0	0	1	1	1	0	0	0	1	1
1	Anhui province	117.38	2	0	0	1	0	1	1	0	1	1	0	0	0	0	0	0	0	0	0	0	0	1	1	1	0	1	1	0	1
1	Anhui province	117.38	5	2	0	0	0	0	1	0	2	1	1	1	0	0	0	0	0	0	0	1	0	1	1	0	0	1	0	1	0
1	Anhui province	117.38	5	0	1	1	0	1	1	0	1	1	0	0	0	0	0	0	0	0	0	0	0	1	1	0	0	1	0	0	2
1	Anhui province	117.38	5	2	0	1	0	0	1	1	2	1	1	1	1	0	0	0	0	0	0	0	1	0	1	0	0	1	0	1	0
1	Anhui province	117.38	4	0	0	0	0	0	1	0	2	1	1	1	0	0	0	0	1	0	0	0	0	1	1	0	0	1	0	1	0
1	Anhui province	117.38	1	1	0	1	0	1	1	0	1	1	0	0	0	0	0	0	0	0	0	0	0	1	0	0	0	1	0	0	1
1	Anhui province	117.38	2	0	1	1	0	1	1	0	1	1	0	0	0	0	0	0	0	0	0	0	0	1	1	0	0	1	0	1	1
1	Anhui province	117.38	2	0	0	1	0	0	1	0	1	1	0	0	0	0	0	0	0	0	0	0	0	1	0	1	0	1	0	1	1
1	Anhui province	117.38	6	0	0	1	0	0	1	0	1	1	0	0	0	0	0	0	0	0	0	0	0	1	1	1	0	1	0	1	0
1	Anhui province	117.38	4	2	0	1	0	0	1	0	2	1	0	0	0	0	0	0	0	0	0	0	0	1	1	0	0	1	0	1	0
1	Anhui province	117.38	2	0	0	1	0	0	1	0	1	1	0	1	0	0	0	0	0	0	0	0	0	0	1	0	0	1	0	1	0
1	Anhui province	117.38	4	0	0	1	0	1	1	0	1	1	0	0	0	0	0	0	0	0	0	0	0	1	0	1	0	1	0	1	1
1	Anhui province	117.38	1	0	1	1	0	1	1	0	1	0	0	0	0	0	0	0	0	0	0	0	0	1	0	1	0	1	0	1	2
1	Anhui province	117.38	4	0	0	0	0	0	1	0	2	1	0	1	0	0	0	0	0	0	0	0	0	1	1	0	0	1	1	1	0
1	Anhui province	117.38	1	0	0	1	1	1	1	1	2	1	1	1	0	0	0	0	0	0	0	0	0	1	1	0	0	1	0	1	1
1	Anhui province	117.38	2	0	0	1	0	1	1	0	1	0	0	0	0	0	0	0	0	0	0	0	0	1	1	1	0	1	0	1	2
1	Anhui province	117.38	2	1	0	1	0	1	1	0	1	1	0	0	0	0	0	0	1	0	0	0	0	1	1	0	0	1	1	1	0
1	Anhui province	117.38	1	0	0	1	0	1	1	0	2	0	1	1	0	0	0	0	0	0	0	0	0	1	0	0	0	1	0	1	2
1	Anhui province	117.38	5	2	0	0	0	0	1	0	1	1	1	0	0	0	0	0	0	0	0	0	0	1	1	0	0	1	1	1	0
1	Anhui province	117.38	6	0	0	1	0	0	1	0	1	1	0	0	0	0	0	0	0	0	0	0	0	1	1	0	0	1	0	1	0
1	Anhui province	117.38	4	2	0	1	0	0	1	1	2	1	1	1	0	0	0	0	0	0	0	0	0	1	1	0	0	1	0	1	0
1	Anhui province	117.38	6	0	0	1	0	1	1	0	1	1	1	1	0	0	0	0	0	0	0	0	0	1	1	0	0	1	0	1	0
1	Anhui province	117.38	3	0	0	1	0	1	1	0	1	1	0	0	0	0	0	0	0	0	0	0	0	1	0	1	0	1	0	1	1
1	Anhui province	117.38	2	2	0	1	0	1	1	0	1	1	0	0	0	0	0	0	0	0	0	0	0	1	1	1	0	1	1	1	0
1	Anhui province	117.38	2	2	0	1	0	0	1	0	1	1	0	0	0	0	0	0	0	0	0	0	0	1	1	0	0	1	0	1	0
1	Anhui province	117.38	3	0	0	1	0	0	1	0	1	1	0	0	0	0	0	0	0	0	0	0	0	1	1	0	0	1	0	1	2
1	Anhui province	117.38	6	2	0	1	0	0	1	0	2	1	0	0	0	0	0	0	0	0	0	0	0	1	1	0	0	1	1	0	0
1	Anhui province	117.38	2	0	0	1	0	0	1	0	1	1	0	0	0	0	0	0	0	0	0	0	0	1	1	1	0	1	0	1	0
1	Anhui province	117.38	5	0	1	1	0	0	1	0	1	1	0	0	0	0	0	0	0	0	0	0	0	1	1	0	0	0	0	1	1
1	Anhui province	117.38	2	1	0	1	0	0	1	0	1	1	0	0	0	0	0	0	0	0	0	0	0	1	0	1	0	0	0	0	0
1	Anhui province	117.38	3	1	0	1	0	0	1	0	2	1	0	0	0	0	0	0	0	0	0	0	0	0	1	0	0	1	0	1	0
1	Anhui province	117.38	6	0	0	1	0	1	1	0	0	1	0	0	0	0	0	0	0	0	0	0	0	1	1	0	1	0	0	1	1
1	Anhui province	117.38	2	0	0	1	0	0	1	0	1	1	1	1	0	0	0	0	0	0	0	0	0	1	1	1	0	1	0	1	0
1	Anhui province	117.38	3	0	0	0	0	1	1	1	1	0	1	1	0	0	0	0	1	0	0	0	0	1	1	0	0	1	0	1	0
1	Anhui province	117.38	3	0	0	1	0	0	1	0	2	1	1	0	0	0	0	0	0	0	0	0	0	1	1	0	0	1	1	0	0
1	Anhui province	117.38	5	0	0	1	0	0	1	0	2	0	1	1	0	0	0	0	0	0	0	0	1	1	1	0	0	1	0	1	0
1	Anhui province	117.38	2	0	0	1	0	1	1	0	2	1	0	0	0	0	0	0	0	0	0	0	0	1	1	0	0	1	0	1	0
1	Anhui province	117.38	4	0	0	1	0	1	1	0	2	1	0	0	0	0	0	0	0	0	0	0	0	1	1	1	0	1	0	0	1
1	Anhui province	117.38	2	2	0	1	0	0	1	0	0	1	0	0	0	0	0	0	0	0	0	0	0	1	1	0	0	1	0	1	1
1	Anhui province	117.38	3	0	0	0	0	0	1	1	1	1	0	1	0	0	1	1	0	0	0	0	1	1	1	0	0	1	0	1	0
1	Anhui province	117.38	4	0	0	1	0	0	1	0	1	1	0	0	0	0	0	0	0	0	0	0	0	1	1	0	0	1	0	1	2
1	Anhui province	117.38	4	2	0	1	0	0	1	0	1	1	0	0	0	0	0	0	0	0	0	0	2	1	1	0	0	1	0	1	0
1	Anhui province	117.38	4	0	0	1	0	1	1	0	2	1	0	0	0	0	0	0	0	0	0	0	0	1	1	0	0	1	0	0	0
1	Anhui province	117.38	5	2	0	1	0	0	1	0	2	1	0	0	0	0	0	0	0	0	0	0	0	1	1	0	0	1	0	1	1
1	Anhui province	117.38	6	0	0	1	0	1	1	0	2	1	0	0	0	0	0	0	0	0	0	0	0	1	1	0	1	1	1	1	1
1	Anhui province	117.38	1	0	0	1	0	1	1	0	1	1	0	0	0	0	0	0	0	0	0	0	0	1	1	1	0	1	0	0	2
1	Anhui province	117.38	4	0	0	0	0	0	1	1	0	1	0	0	0	0	0	0	0	0	0	0	0	1	1	0	0	1	0	1	0
1	Anhui province	117.38	6	0	0	1	0	0	1	0	1	1	0	0	0	0	0	0	0	0	0	0	0	1	1	0	0	1	0	1	1
1	Anhui province	117.38	1	2	0	1	0	0	1	1	1	1	1	1	0	0	0	0	0	0	0	0	0	1	1	1	0	1	0	1	0
1	Anhui province	117.38	4	0	0	1	0	1	1	0	1	1	0	0	0	0	0	0	0	0	0	0	0	1	0	1	0	1	0	1	2
1	Anhui province	117.38	4	2	0	1	0	0	1	0	1	1	0	1	0	0	0	0	0	0	0	0	0	1	1	0	0	1	0	1	0
1	Anhui province	117.38	5	0	0	0	0	0	1	0	1	1	1	1	0	0	0	0	0	0	0	0	2	1	1	0	0	1	0	1	0
1	Anhui province	117.38	2	2	0	1	0	0	1	0	1	1	0	0	0	0	0	0	0	0	0	0	0	1	1	0	0	1	0	1	1
1	Anhui province	117.38	2	0	0	1	0	0	1	0	1	1	0	0	0	0	0	0	0	0	0	0	0	1	0	1	0	1	0	1	2
1	Anhui province	117.38	3	0	0	1	0	1	1	0	1	1	0	0	0	0	0	0	0	0	0	0	0	1	1	0	0	1	0	1	0
1	Anhui province	117.38	2	0	0	1	0	0	0	0	1	1	0	0	0	0	0	0	0	0	0	0	0	1	1	0	0	1	1	1	1
1	Anhui province	117.38	4	2	0	0	0	0	1	1	2	1	1	1	1	0	0	0	1	0	0	0	0	0	1	0	0	1	1	1	0
1	Anhui province	117.38	3	2	0	1	0	1	1	0	1	1	0	0	0	0	0	0	0	0	0	0	0	1	1	1	0	1	0	1	0
1	Anhui province	117.38	4	2	0	1	1	1	1	1	2	1	1	1	0	0	0	0	0	0	0	0	0	1	0	1	0	1	0	1	0
1	Anhui province	117.38	5	0	0	0	0	0	1	1	2	1	1	1	0	0	0	0	0	0	0	0	2	1	1	0	0	1	0	1	0
1	Anhui province	117.38	5	0	0	1	0	1	1	0	2	1	0	0	0	0	0	0	0	0	0	0	0	1	0	0	0	1	0	0	1
1	Anhui province	117.38	6	0	0	1	0	0	1	1	1	0	1	1	0	0	0	0	0	0	0	0	0	1	1	0	0	1	0	1	0
1	Anhui province	117.38	2	0	0	1	0	0	1	1	1	1	0	0	0	0	0	0	0	0	0	0	0	1	1	0	0	1	1	0	0
1	Anhui province	117.38	2	0	0	1	0	1	1	0	1	1	0	0	0	0	0	0	0	0	0	0	0	0	1	0	0	1	0	1	1
1	Anhui province	117.38	3	2	0	1	0	1	1	0	1	1	0	0	0	0	0	0	0	0	0	0	0	0	1	1	0	1	0	1	1
1	Anhui province	117.38	4	0	0	0	0	1	1	0	1	1	1	1	0	0	0	0	0	0	0	0	0	1	1	1	0	1	0	0	0
1	Anhui province	117.38	2	0	0	1	0	0	1	0	1	1	0	0	0	0	0	0	0	0	0	0	0	1	0	0	0	1	0	0	1
1	Anhui province	117.38	6	0	0	0	0	1	1	1	1	1	0	1	0	0	0	0	0	0	0	0	1	1	1	1	0	1	1	1	0
1	Anhui province	117.38	6	0	0	1	0	0	1	0	1	1	1	1	0	0	0	0	0	0	0	0	1	0	1	0	0	1	1	1	0
1	Anhui province	117.38	2	2	0	1	0	0	1	0	1	1	0	0	0	0	0	0	0	0	0	0	0	1	1	0	1	1	0	1	1
1	Anhui province	117.38	2	0	0	1	0	1	1	0	1	1	0	0	0	0	0	0	0	0	0	0	0	1	1	0	0	1	0	1	0
1	Anhui province	117.38	2	2	0	1	0	0	1	1	1	1	0	0	0	0	0	0	0	0	0	0	0	0	1	0	0	1	0	1	0
1	Anhui province	117.38	6	2	0	0	0	0	1	1	2	1	0	0	0	0	0	0	0	0	0	0	0	1	1	0	0	1	0	1	0
1	Anhui province	117.38	3	0	0	1	0	1	1	0	1	1	0	0	0	0	0	0	0	0	0	0	0	1	1	0	1	1	0	1	1
1	Anhui province	117.38	2	0	0	1	0	0	1	0	1	1	0	0	0	0	0	0	0	0	0	0	0	1	1	0	0	1	0	1	0
1	Anhui province	117.38	2	0	0	1	0	0	1	0	1	1	0	0	0	0	0	0	0	0	0	0	0	1	1	0	0	1	0	0	0
1	Anhui province	117.38	2	0	0	1	0	0	1	0	1	1	0	0	0	0	0	0	0	0	0	0	0	1	1	0	0	1	0	1	1
1	Anhui province	117.38	4	2	0	1	0	0	1	0	2	1	0	0	0	0	0	0	0	0	0	0	0	1	1	0	0	1	0	1	0
1	Anhui province	117.38	3	0	0	1	0	1	1	0	1	1	0	0	0	0	0	0	0	0	0	0	0	1	1	1	1	1	0	1	1
1	Anhui province	117.38	4	0	0	0	0	1	1	0	1	1	0	0	0	0	0	0	0	0	0	0	0	1	1	0	0	1	0	1	2
1	Anhui province	117.38	2	2	0	1	0	0	1	0	1	1	1	1	0	0	0	0	1	0	0	0	0	1	1	0	0	1	0	1	0
1	Anhui province	117.38	4	0	0	1	0	1	1	0	1	0	0	0	0	0	0	0	0	0	0	0	0	1	0	1	0	0	1	0	1
1	Anhui province	117.38	3	0	0	1	0	0	1	0	1	1	0	0	0	0	0	0	0	0	0	0	0	1	1	0	0	1	0	0	0
1	Anhui province	117.38	2	2	0	1	0	0	1	0	1	1	0	0	0	0	0	0	0	0	0	0	0	1	1	0	0	0	0	0	1
1	Anhui province	117.38	4	2	0	0	0	1	1	0	2	1	0	0	0	0	0	0	0	0	0	0	0	1	1	0	0	1	0	1	0
1	Anhui province	117.38	4	0	0	1	0	1	1	0	2	1	0	1	0	0	0	0	1	0	0	0	0	1	1	0	0	1	0	1	0
1	Anhui province	117.38	4	2	0	0	0	0	1	1	2	1	1	1	0	0	0	0	1	0	0	0	0	1	1	0	0	1	0	1	0
1	Anhui province	117.38	4	0	0	0	0	0	1	1	2	1	1	1	0	0	0	0	0	0	0	0	1	0	1	0	0	1	0	0	0
1	Anhui province	117.38	4	0	0	0	0	0	1	1	2	1	1	1	0	0	0	0	1	0	0	0	0	0	1	0	0	1	0	0	0
1	Anhui province	117.38	2	0	0	1	0	1	1	0	0	0	0	0	0	0	0	0	0	0	0	0	0	1	0	0	0	1	0	1	0
1	Anhui province	117.38	3	0	0	0	0	1	1	1	2	1	0	1	0	0	0	0	1	0	0	0	0	0	1	0	0	1	0	1	0
1	Anhui province	117.38	4	2	0	1	0	1	1	0	1	1	0	1	0	0	0	0	1	0	0	0	0	1	1	0	0	1	0	1	0
1	Anhui province	117.38	5	2	0	0	0	0	1	0	1	0	1	1	0	0	1	1	0	0	0	0	1	1	1	0	0	1	0	1	0
1	Anhui province	117.38	3	0	0	1	0	1	1	0	2	1	0	0	0	0	0	0	1	0	0	0	0	1	1	0	0	1	1	0	1
1	Anhui province	117.38	6	1	0	1	0	1	1	0	1	1	0	1	0	0	1	1	0	1	1	0	1	0	1	0	0	1	0	1	2
1	Anhui province	117.38	2	0	0	1	0	0	1	0	1	1	0	0	0	0	0	0	0	0	0	0	0	1	1	0	1	1	1	1	1
1	Anhui province	117.38	2	0	1	1	0	0	1	0	1	0	0	0	0	0	0	0	0	0	0	0	0	1	1	0	0	1	0	1	1
1	Anhui province	117.38	4	1	0	1	0	1	1	0	1	1	0	0	0	0	0	0	0	0	0	0	0	1	0	0	0	0	0	0	2
1	Anhui province	117.38	5	2	0	1	0	1	1	0	2	1	0	0	0	0	0	0	0	0	0	0	0	1	1	0	0	1	0	1	1
1	Anhui province	117.38	3	0	0	1	0	1	1	0	1	1	0	0	0	0	0	0	0	0	0	0	0	1	1	0	0	1	0	1	1
1	Anhui province	117.38	2	2	0	1	0	0	1	0	2	1	0	0	0	0	0	0	0	0	0	0	0	0	1	0	0	1	0	0	0
1	Anhui province	117.38	2	2	0	1	0	0	1	0	1	1	0	0	0	0	0	0	0	0	0	0	0	0	1	0	0	1	1	1	0
1	Anhui province	117.38	3	0	0	0	0	0	1	0	1	1	0	1	0	0	0	0	0	0	0	0	0	1	1	0	0	1	0	1	1
1	Anhui province	117.38	2	0	0	1	0	0	1	0	1	1	0	0	0	0	0	0	0	0	0	0	0	1	1	0	0	1	0	1	2
1	Anhui province	117.38	2	0	0	1	0	0	1	0	1	1	0	0	0	0	0	0	0	0	0	0	0	1	1	0	0	1	0	1	0
1	Anhui province	117.38	6	0	0	1	0	1	1	0	0	1	0	0	0	0	0	0	0	0	0	0	0	1	0	1	0	1	0	1	1
1	Anhui province	117.38	2	0	1	1	0	0	1	0	1	1	0	0	0	0	0	0	0	0	0	0	0	1	0	0	0	1	0	0	0
1	Anhui province	117.38	3	0	0	1	0	1	1	0	1	1	0	0	0	0	0	0	0	0	0	0	0	1	1	0	0	1	0	1	0
1	Anhui province	117.38	3	2	0	1	0	0	1	0	1	1	1	0	0	0	0	0	0	0	0	0	0	1	1	1	0	1	0	1	0
1	Anhui province	117.38	1	0	0	1	0	1	1	0	1	1	0	0	0	0	0	0	0	0	0	0	0	1	0	1	1	1	0	0	2
1	Anhui province	117.38	2	0	0	1	0	1	1	0	1	1	0	0	0	0	0	0	0	0	0	0	0	1	1	0	0	1	1	1	0
1	Anhui province	117.38	2	0	0	1	0	1	1	0	2	1	0	0	0	0	0	0	0	0	0	0	0	1	1	0	0	0	0	1	0
1	Anhui province	117.38	2	0	1	1	0	0	1	0	1	1	0	0	0	0	0	0	0	0	0	0	0	1	1	1	0	1	0	1	0
1	Anhui province	117.38	2	0	0	1	0	1	1	0	0	1	0	0	0	0	0	0	0	0	0	0	0	1	1	0	0	1	0	1	1
1	Anhui province	117.38	4	0	0	1	0	1	1	1	1	1	0	0	0	0	0	0	0	0	0	0	0	1	1	0	1	1	0	1	1
1	Anhui province	117.38	5	0	0	1	0	1	1	1	1	1	0	0	0	0	0	0	0	0	0	0	0	1	1	0	0	1	0	1	1
1	Anhui province	117.38	4	0	0	1	0	0	1	0	2	1	0	1	0	0	0	0	0	0	0	0	0	1	1	0	0	1	0	1	2
1	Anhui province	117.38	4	0	0	1	0	0	1	1	2	1	0	0	0	0	0	0	0	0	0	0	0	0	1	0	0	1	0	1	0
1	Anhui province	117.38	8	0	0	1	0	1	1	1	1	1	0	0	0	0	0	0	0	0	0	0	0	1	1	0	0	1	1	1	0
1	Anhui province	117.38	2	0	0	1	0	0	1	0	1	1	0	0	0	0	0	0	0	0	0	0	0	1	1	0	0	1	0	1	0
1	Anhui province	117.38	1	0	0	1	0	1	1	0	0	0	0	0	0	0	0	0	0	0	0	0	0	1	0	1	0	1	0	0	1
1	Anhui province	117.38	2	0	0	1	0	1	1	0	1	1	0	1	0	0	1	1	1	0	0	0	1	1	1	0	0	1	0	1	0
1	Anhui province	117.38	6	2	0	1	0	0	1	0	1	1	0	0	0	0	0	0	0	0	0	0	0	1	1	1	0	1	0	1	0
1	Anhui province	117.38	4	0	0	1	0	0	1	0	1	1	0	0	0	0	0	0	0	0	0	0	0	1	1	1	0	1	0	1	0
1	Anhui province	117.38	6	0	0	1	0	1	1	0	1	1	0	0	0	0	0	0	0	0	0	0	0	1	1	0	0	1	0	1	0
1	Anhui province	117.38	5	0	0	1	0	1	1	0	1	1	0	0	0	0	0	0	0	0	0	0	0	1	1	0	0	1	0	1	0
1	Anhui province	117.38	6	0	0	1	0	0	1	0	1	1	0	0	0	0	0	0	0	0	0	0	0	1	1	0	0	1	0	1	0
1	Anhui province	117.38	5	0	0	1	0	1	1	0	1	1	0	0	0	0	0	0	0	0	0	0	0	1	1	1	0	1	0	1	1
1	Anhui province	117.38	5	0	0	1	0	0	1	0	1	1	0	0	0	0	0	0	0	0	0	0	0	1	1	0	0	1	0	1	0
1	Anhui province	117.38	4	0	0	1	0	0	1	0	1	1	0	0	0	0	0	0	0	0	0	0	0	1	1	0	0	1	0	1	0
1	Anhui province	117.38	3	0	0	1	0	1	1	0	1	1	0	0	0	0	0	0	0	0	0	0	0	1	1	0	1	1	0	1	0
1	Anhui province	117.38	3	1	0	1	0	0	1	1	1	0	1	1	0	0	0	0	0	0	0	0	1	0	1	0	0	1	1	0	0
1	Anhui province	117.38	6	2	0	1	0	1	1	0	1	1	0	1	0	0	0	0	0	0	0	0	0	1	1	0	0	1	0	1	0
1	Anhui province	117.38	6	0	1	1	0	1	1	0	1	1	0	0	0	0	0	0	0	0	0	0	0	1	1	1	1	0	0	0	0
1	Anhui province	117.38	6	0	0	1	1	1	1	1	1	1	0	1	0	0	1	0	0	0	0	0	1	1	1	1	1	1	0	0	0
1	Anhui province	117.38	3	2	0	1	0	0	1	0	2	1	1	0	0	0	0	0	0	0	0	0	0	0	1	0	0	1	1	1	2
1	Anhui province	117.38	6	0	0	1	0	1	1	0	1	1	0	0	0	0	0	0	0	0	0	0	0	1	0	0	0	0	0	0	0
1	Anhui province	117.38	2	0	1	1	0	0	1	0	1	0	0	0	0	0	0	0	0	0	0	0	0	1	0	0	1	1	0	1	0
1	Anhui province	117.38	4	0	0	1	0	1	1	0	0	1	0	0	0	0	0	0	0	0	0	0	0	1	1	0	1	1	0	1	0
1	Anhui province	117.38	4	1	0	1	0	0	1	0	1	1	0	1	0	0	0	0	0	0	0	0	0	1	1	0	0	1	0	1	0
1	Anhui province	117.38	3	0	0	1	0	0	1	0	1	1	0	0	0	0	0	0	0	0	0	0	0	1	1	0	0	1	0	1	0
1	Anhui province	117.38	4	0	0	1	0	1	1	0	2	1	0	0	0	0	0	0	0	0	0	0	0	1	1	0	0	1	0	1	1
1	Anhui province	117.38	8	0	0	1	0	1	1	0	1	1	0	0	0	0	0	0	0	0	0	0	0	1	1	0	0	1	0	1	0
1	Anhui province	117.38	3	0	0	1	0	1	1	0	1	1	0	0	0	0	0	0	0	0	0	0	0	1	0	0	1	1	0	1	2
1	Anhui province	117.38	5	1	1	1	0	1	1	0	1	1	0	0	0	0	0	0	0	0	0	0	0	1	0	0	0	0	0	0	2
1	Anhui province	117.38	6	0	0	1	0	1	1	0	1	1	0	0	0	0	0	0	0	0	0	0	0	1	1	0	0	1	0	1	1
1	Anhui province	117.38	3	0	0	1	0	1	1	1	1	1	0	0	0	0	0	0	0	0	0	0	0	1	1	0	0	1	0	1	0
1	Anhui province	117.38	4	0	0	1	0	0	1	0	1	1	0	0	0	0	0	0	0	0	0	0	0	1	1	0	0	1	0	1	1
1	Anhui province	117.38	5	0	1	1	0	0	1	0	1	1	0	0	0	0	0	0	0	0	0	0	0	1	1	1	0	1	1	1	1
1	Anhui province	117.38	5	0	0	1	0	0	1	0	1	1	1	1	0	0	0	0	0	0	0	0	0	1	1	0	0	1	0	1	0
1	Anhui province	117.38	3	1	0	1	0	0	1	0	1	1	0	0	0	0	0	0	0	0	0	0	0	0	1	0	0	1	0	1	0
1	Anhui province	117.38	2	0	0	1	0	1	1	0	1	1	0	0	0	0	0	0	0	0	0	0	0	1	1	0	0	1	0	1	1
1	Anhui province	117.38	3	0	0	1	0	0	1	0	2	1	0	0	0	0	0	0	0	0	0	0	0	1	1	1	0	1	0	1	1
1	Anhui province	117.38	3	0	0	1	0	1	1	0	1	1	0	0	0	0	0	0	0	0	0	0	0	1	1	1	0	1	0	1	0
1	Anhui province	117.38	3	0	0	1	0	0	1	0	1	1	0	0	0	0	0	0	0	0	0	0	0	1	1	0	0	1	0	1	0
1	Anhui province	117.38	2	0	0	1	0	0	1	0	1	1	0	0	0	0	0	0	0	0	0	0	0	1	1	1	0	1	0	0	0
1	Anhui province	117.38	2	0	0	1	0	1	1	0	2	1	0	0	0	0	0	0	0	0	0	0	0	1	1	0	0	0	0	1	1
1	Anhui province	117.38	2	0	0	1	0	1	1	0	1	1	0	0	0	0	0	0	0	0	0	0	0	1	1	1	0	0	0	0	1
1	Anhui province	117.38	2	0	0	1	0	1	1	0	1	1	0	0	0	0	0	0	0	0	0	0	0	1	1	1	0	1	0	0	1
1	Anhui province	117.38	2	0	0	1	0	0	1	0	1	1	0	0	0	0	0	0	0	0	0	0	0	1	1	0	0	1	0	1	0
1	Anhui province	117.38	2	1	0	1	0	0	1	0	1	1	0	0	0	0	0	0	0	0	0	0	0	1	1	0	0	1	0	1	2
1	Anhui province	117.38	2	1	0	1	0	1	1	0	1	1	0	0	0	0	0	0	0	0	0	0	0	1	1	1	0	1	0	1	1
1	Anhui province	117.38	2	0	0	1	0	0	1	0	1	1	0	0	0	0	0	0	0	0	0	0	0	1	1	0	0	1	0	1	1
1	Anhui province	117.38	2	1	0	1	0	1	1	0	1	1	0	0	0	0	0	0	0	0	0	0	0	1	1	1	0	1	0	0	1
1	Anhui province	117.38	5	0	0	1	0	1	1	0	1	1	0	0	0	0	0	0	0	0	0	0	0	1	1	0	0	0	0	1	1
1	Anhui province	117.38	2	1	0	1	0	1	1	0	1	1	0	0	0	0	0	0	0	0	0	0	0	1	1	0	0	1	1	1	1
1	Beijing	128.31	2	0	0	1	0	1	1	0	1	1	0	0	0	0	0	0	0	0	0	0	0	1	1	0	0	0	0	1	1
1	Beijing	128.31	6	1	0	1	0	0	1	0	1	1	0	0	0	0	0	0	0	0	0	0	0	1	1	0	0	1	0	1	0
1	Beijing	128.31	3	2	0	1	0	1	1	0	2	1	0	0	0	0	0	0	0	0	0	0	0	1	1	1	0	1	0	1	0
1	Beijing	128.31	3	1	0	1	0	1	1	0	1	1	0	0	0	0	0	0	0	0	0	0	0	1	1	1	0	1	0	1	2
1	Beijing	128.31	2	0	0	1	0	1	1	0	1	1	0	0	0	0	0	0	0	0	0	0	0	1	1	0	0	0	0	1	0
1	Beijing	128.31	2	2	0	1	0	1	1	0	2	1	0	0	0	0	0	0	0	0	0	0	0	1	1	1	0	1	0	1	0
1	Beijing	128.31	2	1	0	0	0	1	1	0	1	1	0	0	0	0	0	0	0	0	0	0	0	1	1	0	0	1	0	1	1
1	Beijing	128.31	2	1	0	1	0	1	1	0	1	1	0	0	0	0	0	0	0	0	0	0	0	1	1	1	1	1	0	1	1
1	Beijing	128.31	1	0	0	1	0	1	1	0	1	1	0	0	0	0	0	0	0	0	0	0	0	1	0	0	0	1	0	1	0
1	Beijing	128.31	2	0	0	1	0	0	1	0	1	1	0	0	0	0	0	0	0	0	0	0	0	1	1	1	0	1	0	1	1
1	Beijing	128.31	2	0	0	1	0	1	0	0	0	1	0	0	0	0	0	0	0	0	0	0	0	1	1	1	1	0	0	0	1
1	Beijing	128.31	2	1	0	1	0	1	1	0	1	1	0	0	0	0	0	0	0	0	0	0	0	1	0	0	0	0	0	0	1
1	Beijing	128.31	2	0	0	1	0	0	1	0	1	1	0	0	0	0	0	0	0	0	0	0	0	1	1	0	0	1	0	1	2
1	Beijing	128.31	2	1	0	1	0	0	1	0	1	1	0	0	0	0	0	0	0	0	0	0	0	1	1	1	0	1	0	1	1
1	Beijing	128.31	2	0	0	1	0	1	1	0	1	1	0	0	0	0	0	0	0	0	0	0	0	1	1	0	1	1	0	1	1
1	Beijing	128.31	2	0	0	1	0	0	1	0	1	1	0	0	0	0	0	0	0	0	0	0	0	1	1	0	0	1	1	1	0
1	Beijing	128.31	2	0	0	1	0	1	1	0	1	1	0	0	0	0	0	0	0	0	0	0	0	1	1	0	0	1	0	1	0
1	Beijing	128.31	5	0	0	1	0	1	1	0	2	1	1	1	0	0	0	0	0	0	0	0	0	1	1	0	0	1	0	1	1
1	Beijing	128.31	5	0	0	1	0	0	1	0	1	1	0	0	0	0	0	0	0	0	0	0	0	1	0	0	0	1	0	0	1
1	Beijing	128.31	4	0	0	1	0	0	1	0	1	1	0	0	0	0	0	0	0	0	0	0	0	1	0	1	0	1	0	0	0
1	Beijing	128.31	2	1	0	1	0	1	1	0	1	1	0	0	0	0	0	0	0	0	0	0	0	1	1	0	0	1	0	1	0
1	Beijing	128.31	3	0	0	0	0	0	1	1	2	1	0	1	0	0	0	0	0	0	0	0	1	1	1	0	0	1	0	1	1
1	Beijing	128.31	3	2	0	0	0	0	1	1	2	1	1	1	0	0	0	0	0	0	0	0	0	1	1	0	0	1	0	0	0
1	Beijing	128.31	3	1	0	1	0	1	1	0	2	1	1	0	0	0	0	0	0	0	0	0	0	1	1	0	0	1	0	1	0
1	Beijing	128.31	9	2	0	1	0	1	1	0	2	1	0	1	0	0	0	0	0	0	0	0	0	1	1	0	0	1	0	1	0
1	Beijing	128.31	3	0	0	1	0	1	1	0	2	0	0	0	0	0	0	0	0	0	0	0	0	1	1	0	0	1	0	1	0
1	Beijing	128.31	3	1	0	1	0	1	1	0	2	1	0	1	0	0	0	0	0	0	0	0	0	1	1	0	0	1	0	1	0
1	Beijing	128.31	3	0	0	1	0	1	1	0	1	1	0	0	0	0	0	0	0	0	0	0	0	1	1	0	0	1	0	1	1
1	Beijing	128.31	5	0	0	1	0	1	1	1	2	1	1	1	0	0	0	0	1	0	0	0	0	0	1	0	0	1	1	1	0
1	Beijing	128.31	6	0	0	1	0	0	1	0	1	1	1	0	0	0	0	0	0	0	0	0	0	1	1	1	0	1	0	1	0
1	Beijing	128.31	3	2	0	1	0	0	1	1	2	1	1	1	0	0	0	0	0	0	0	0	0	0	1	0	0	1	0	1	0
1	Beijing	128.31	3	0	0	0	0	0	1	0	1	1	1	1	0	0	0	0	0	0	0	0	0	1	1	0	0	1	0	1	0
1	Beijing	128.31	5	2	1	1	0	1	1	0	1	0	0	0	0	0	0	0	0	0	0	0	0	1	1	0	0	1	1	0	0
1	Beijing	128.31	6	0	0	0	0	0	1	0	1	1	1	1	0	0	0	0	0	0	0	0	0	1	1	1	0	1	0	0	1
1	Beijing	128.31	2	0	0	1	0	0	1	0	1	0	0	0	0	0	0	0	0	0	0	0	0	1	1	1	0	1	0	1	2
1	Beijing	128.31	3	0	0	1	0	0	1	0	2	0	1	1	0	0	0	0	0	0	0	0	0	0	1	1	0	1	0	0	0
1	Beijing	128.31	2	2	0	0	0	0	1	0	1	1	0	0	0	0	0	0	0	0	0	0	0	1	1	0	0	1	0	1	0
1	Beijing	128.31	5	2	0	1	0	0	1	0	2	1	0	0	0	0	0	0	0	0	0	0	0	1	1	0	0	1	0	1	0
1	Beijing	128.31	3	0	0	1	0	0	1	0	1	1	0	0	0	0	0	0	0	0	0	0	0	1	1	0	1	1	0	1	2
1	Beijing	128.31	7	0	0	1	0	1	1	0	1	1	0	0	0	0	0	0	0	0	0	0	0	1	1	1	0	1	0	1	2
1	Beijing	128.31	5	0	0	1	0	0	1	0	1	1	0	0	0	0	0	0	0	0	0	0	0	1	1	0	1	1	0	1	2
1	Beijing	128.31	2	2	0	1	0	0	1	1	1	1	0	0	0	0	0	0	0	0	0	0	1	1	1	0	0	1	1	1	0
1	Beijing	128.31	3	0	0	1	1	0	1	0	2	1	0	0	0	0	0	0	0	0	0	0	0	1	1	1	1	1	0	1	2
1	Beijing	128.31	3	0	0	1	0	0	1	0	1	1	0	0	0	0	0	0	0	0	0	0	0	1	1	0	0	1	0	1	1
1	Beijing	128.31	4	0	0	1	0	0	0	0	1	1	0	0	0	0	0	0	0	0	0	0	0	1	0	0	0	1	0	1	1
1	Beijing	128.31	2	2	0	1	0	0	1	0	1	1	0	0	0	0	0	0	0	0	0	0	0	1	1	0	0	1	1	1	0
1	Beijing	128.31	4	2	0	1	0	1	1	0	1	1	0	0	0	0	0	0	0	0	0	0	0	1	1	0	0	1	0	1	0
1	Beijing	128.31	4	0	0	1	0	0	1	0	2	1	1	1	1	0	0	0	0	0	0	0	0	1	1	0	0	1	0	1	0
1	Beijing	128.31	6	2	0	1	0	1	1	0	1	1	0	0	0	0	0	0	0	0	0	0	0	1	1	0	0	1	0	1	0
1	Beijing	128.31	3	0	0	1	0	1	1	0	2	1	1	0	0	0	0	0	0	0	0	0	0	0	1	0	0	1	0	1	1
1	Beijing	128.31	5	0	0	1	0	0	1	1	2	1	0	0	0	0	0	0	0	0	0	0	0	1	1	0	0	1	0	1	1
1	Beijing	128.31	2	0	0	1	0	0	1	0	1	1	1	1	0	0	0	0	0	0	0	0	0	1	1	0	0	1	1	1	0
1	Beijing	128.31	2	0	0	1	0	0	0	0	1	1	0	0	0	0	0	0	0	0	0	0	0	1	1	0	1	1	0	1	1
1	Beijing	128.31	5	1	0	1	0	1	1	0	1	1	0	0	0	0	0	0	0	0	0	0	0	1	1	0	0	1	0	1	0
1	Beijing	128.31	1	0	0	1	0	1	0	0	0	1	0	0	0	0	0	0	0	0	0	0	0	1	0	1	0	1	0	1	1
1	Beijing	128.31	3	2	0	1	0	1	1	0	1	1	0	0	0	0	0	0	0	0	0	0	1	1	1	0	0	1	0	1	0
1	Beijing	128.31	3	0	0	1	0	1	1	0	1	1	0	0	0	0	0	0	0	0	0	0	0	1	1	1	0	1	0	1	1
1	Beijing	128.31	2	0	0	1	0	1	0	0	2	1	0	0	0	0	0	0	0	0	0	0	0	1	1	0	0	1	0	1	2
1	Beijing	128.31	3	0	0	1	0	0	1	0	1	1	0	0	0	0	0	0	0	0	0	0	0	1	1	0	1	1	0	1	0
1	Beijing	128.31	4	2	0	1	0	0	1	0	1	1	0	0	0	0	0	0	0	0	0	0	0	1	1	0	0	1	0	1	1
1	Beijing	128.31	7	0	0	1	0	1	1	0	1	1	0	0	0	0	0	0	0	0	0	0	0	1	1	1	0	1	0	1	0
1	Beijing	128.31	5	0	0	1	0	1	1	0	1	1	0	0	0	0	0	0	0	0	0	0	0	1	1	1	0	1	0	1	0
1	Beijing	128.31	2	0	0	0	0	1	1	0	1	1	0	0	0	0	0	0	0	0	0	0	0	1	1	0	0	1	1	1	1
1	Beijing	128.31	3	0	0	1	0	0	1	0	1	1	0	0	0	0	0	0	0	0	0	0	0	1	1	0	0	1	0	1	0
1	Beijing	128.31	2	0	0	1	0	0	1	0	1	1	0	0	0	0	0	0	0	0	0	0	0	1	1	0	0	1	0	1	0
1	Beijing	128.31	5	2	0	1	1	1	1	0	1	1	0	0	0	0	0	0	0	0	0	0	0	1	0	1	1	1	0	1	2
1	Beijing	128.31	3	2	0	1	0	0	1	1	1	1	0	0	0	0	0	0	0	0	0	0	0	1	1	0	0	1	0	1	0
1	Beijing	128.31	4	2	1	1	0	0	1	0	1	1	0	0	0	0	0	0	0	0	0	0	0	1	0	0	0	1	0	1	2
1	Beijing	128.31	6	0	0	1	0	1	1	0	2	1	0	0	0	0	0	0	0	0	0	0	1	1	1	1	0	0	0	0	0
1	Beijing	128.31	3	0	0	1	0	1	1	0	1	1	0	0	0	0	0	0	0	0	0	0	0	1	1	0	0	1	0	1	0
1	Beijing	128.31	2	0	0	1	0	0	1	0	2	1	0	0	0	0	0	0	0	0	0	0	0	1	0	0	0	1	0	0	0
1	Beijing	128.31	3	0	0	0	0	0	1	1	2	1	1	1	0	0	0	0	0	0	0	0	0	1	1	0	0	1	0	1	0
1	Beijing	128.31	8	0	0	1	0	1	1	0	1	1	0	1	0	0	0	0	0	0	0	0	0	1	1	1	0	1	0	0	0
1	Beijing	128.31	3	2	0	1	0	0	1	1	1	1	0	0	0	0	0	0	0	0	0	0	2	1	1	0	0	1	0	1	0
1	Beijing	128.31	3	2	0	1	0	0	1	0	1	1	0	0	0	0	0	0	0	0	0	0	0	1	1	1	0	1	0	1	0
1	Beijing	128.31	2	0	0	1	0	0	1	0	1	1	1	0	0	0	0	0	0	0	0	0	0	1	1	1	0	1	0	1	1
1	Beijing	128.31	3	0	0	1	0	1	1	0	2	1	1	0	0	0	0	0	0	0	0	0	0	1	1	0	0	1	1	1	0
1	Beijing	128.31	3	2	0	1	0	0	1	1	1	1	0	0	0	0	0	0	0	0	0	0	0	1	1	0	0	1	0	1	0
1	Beijing	128.31	5	0	0	1	0	0	1	0	1	1	0	0	0	0	0	0	0	0	0	0	0	1	1	0	0	1	0	1	0
1	Beijing	128.31	2	0	0	1	0	0	1	0	1	1	0	0	0	0	0	0	0	0	0	0	0	1	0	0	0	1	0	1	1
1	Beijing	128.31	2	0	0	1	0	1	1	0	0	1	0	0	0	0	0	0	0	0	0	0	0	1	0	1	0	1	0	1	1
1	Beijing	128.31	2	0	0	1	0	1	1	0	1	1	0	0	0	0	0	0	0	0	0	0	0	1	1	0	0	1	0	0	2
1	Beijing	128.31	2	0	0	0	0	0	1	1	1	1	0	0	0	0	0	0	0	0	0	0	0	1	1	0	0	1	0	1	0
1	Beijing	128.31	3	2	0	1	0	0	1	1	1	1	0	0	0	0	0	0	0	0	0	0	0	1	1	0	0	1	0	1	0
1	Beijing	128.31	2	2	0	1	0	0	1	0	1	1	0	0	0	0	0	0	0	0	0	0	0	1	1	0	0	1	0	1	0
1	Beijing	128.31	4	2	0	1	0	0	1	0	1	1	0	1	0	0	0	0	0	0	0	0	0	1	1	0	0	1	0	1	0
1	Beijing	128.31	4	0	0	1	0	0	1	0	2	1	0	0	0	0	0	0	0	0	0	0	0	1	1	1	0	1	0	1	0
1	Beijing	128.31	3	0	0	1	0	1	1	0	2	1	0	0	0	0	0	0	0	0	0	0	0	1	1	0	1	1	0	0	0
1	Beijing	128.31	7	0	0	1	0	0	1	0	2	1	0	0	0	0	0	0	0	0	0	0	0	1	1	0	0	1	0	1	0
1	Beijing	128.31	3	0	0	1	0	1	1	0	1	1	0	0	0	0	0	0	0	0	0	0	0	1	0	0	1	1	0	0	1
1	Beijing	128.31	5	1	0	1	0	1	1	0	1	1	0	0	0	0	0	0	0	0	0	0	0	1	1	0	0	1	0	1	1
1	Beijing	128.31	3	2	0	1	0	1	1	0	1	1	1	1	0	0	0	0	1	0	0	0	0	1	1	1	0	1	0	1	0
1	Beijing	128.31	3	0	0	1	0	1	1	0	1	1	0	0	0	0	0	0	0	0	0	0	0	1	1	1	0	1	0	1	0
1	Beijing	128.31	4	0	0	1	0	0	1	0	1	1	0	0	0	0	0	0	0	0	0	0	0	1	1	1	1	1	0	1	0
1	Beijing	128.31	2	0	0	1	0	0	1	0	1	1	0	0	0	0	0	0	0	0	0	0	0	1	0	1	0	1	0	1	1
1	Beijing	128.31	4	2	0	0	0	0	1	0	1	1	0	0	0	0	0	0	0	0	0	0	0	1	1	0	0	1	1	1	0
1	Beijing	128.31	3	0	0	1	0	0	1	0	2	1	0	0	0	0	0	0	0	0	0	0	0	1	1	1	0	1	0	1	1
1	Beijing	128.31	4	2	0	1	0	0	1	1	2	1	1	1	0	0	0	0	0	0	0	0	0	0	1	0	0	1	1	1	0
1	Beijing	128.31	5	0	0	1	0	0	1	0	1	1	0	0	0	0	0	0	0	0	0	0	0	0	1	1	0	1	1	1	1
1	Beijing	128.31	3	0	0	1	0	0	1	1	1	1	0	0	0	0	0	0	0	0	0	0	0	1	1	1	0	1	0	1	1
1	Beijing	128.31	3	2	0	1	0	0	1	0	2	1	0	0	0	0	0	0	0	0	0	0	0	1	1	0	0	1	0	1	2
1	Beijing	128.31	5	0	0	1	0	1	1	0	1	0	0	1	0	0	0	0	0	0	0	0	0	1	1	0	1	1	0	1	0
1	Beijing	128.31	3	0	0	1	0	0	1	0	1	1	0	0	0	0	0	0	0	0	0	0	0	1	1	1	0	1	0	1	0
1	Beijing	128.31	4	0	0	1	1	0	1	0	1	1	0	0	0	0	0	0	0	0	0	0	0	1	1	1	0	1	0	1	0
1	Beijing	128.31	3	0	0	1	0	1	1	0	1	1	0	0	0	0	0	0	0	0	0	0	0	1	0	0	0	1	0	1	0
1	Beijing	128.31	3	0	0	1	0	0	1	0	1	1	0	0	0	0	0	0	0	0	0	0	0	1	1	0	0	1	0	1	0
1	Beijing	128.31	2	0	0	1	0	0	1	0	1	1	0	0	0	0	0	0	0	0	0	0	0	1	1	0	0	1	0	1	0
1	Beijing	128.31	3	1	0	0	0	0	1	0	1	1	0	0	0	0	0	0	0	0	0	0	0	1	1	0	1	1	0	1	0
1	Beijing	128.31	3	2	0	1	0	0	1	0	1	1	0	0	0	0	0	0	0	0	0	0	0	1	1	0	0	1	0	1	0
1	Beijing	128.31	4	2	0	1	0	0	1	0	1	1	1	1	0	0	0	0	0	0	0	0	0	1	1	0	0	1	0	1	1
1	Beijing	128.31	5	0	0	1	0	1	1	0	1	1	1	1	0	0	0	0	0	0	0	0	0	1	0	1	0	1	0	0	1
1	Beijing	128.31	7	0	0	1	0	1	1	0	1	1	0	0	0	0	0	0	0	0	0	0	0	1	1	0	0	1	0	1	2
1	Beijing	128.31	6	2	0	0	0	1	1	1	2	1	0	1	0	0	1	0	0	0	0	0	1	1	1	0	0	1	0	1	0
1	Beijing	128.31	3	2	0	1	0	0	1	1	1	1	0	0	0	0	0	0	0	0	0	0	0	1	1	0	0	1	0	1	0
1	Beijing	128.31	3	2	0	1	0	0	1	0	1	1	0	0	0	0	0	0	0	0	0	0	0	1	1	0	0	1	1	1	0
1	Beijing	128.31	4	0	1	1	1	1	1	0	1	1	0	0	0	0	0	0	0	0	0	0	0	1	0	0	0	1	0	1	2
1	Beijing	128.31	3	0	0	1	0	1	1	0	1	1	0	0	0	0	0	0	0	0	0	0	0	1	0	0	0	1	0	1	1
1	Beijing	128.31	4	1	0	1	0	0	1	0	1	1	0	0	0	0	0	0	0	0	0	0	0	1	1	0	0	1	0	1	0
1	Beijing	128.31	6	1	0	1	0	0	1	0	1	1	0	0	0	0	0	0	0	0	0	0	0	1	1	1	0	1	0	1	2
1	Beijing	128.31	4	2	0	1	0	0	1	0	1	1	0	0	0	0	0	0	0	0	0	0	0	1	1	1	0	1	0	1	0
1	Fujian province	123.12	3	0	0	1	0	0	1	1	1	1	0	0	0	0	0	0	0	0	0	0	0	1	1	0	0	1	0	1	0
1	Fujian province	123.12	5	2	0	1	0	0	1	0	1	1	0	1	0	0	0	0	0	0	0	0	0	1	1	0	0	1	0	1	0
1	Fujian province	123.12	3	0	0	1	0	0	1	1	2	1	0	0	0	0	0	0	0	0	0	0	0	1	1	0	0	1	0	1	0
1	Fujian province	123.12	4	0	0	1	0	0	1	1	1	1	0	0	0	0	0	0	0	0	0	0	0	1	1	0	0	1	0	1	0
1	Fujian province	123.12	5	0	0	1	0	0	1	0	1	1	0	0	0	0	0	0	0	0	0	0	0	1	1	1	0	1	0	1	1
1	Fujian province	123.12	5	1	0	0	0	0	1	1	1	1	0	1	0	0	0	0	0	0	0	0	0	1	1	0	0	1	0	1	0
1	Fujian province	123.12	2	0	0	1	0	1	0	0	1	1	0	0	0	0	0	0	0	0	0	0	0	1	1	1	0	1	0	1	1
1	Fujian province	123.12	6	2	0	1	0	0	1	0	2	1	0	0	0	0	0	0	0	0	0	0	0	1	1	0	0	1	1	1	0
1	Fujian province	123.12	2	2	0	1	0	0	1	0	1	1	0	0	0	0	0	0	0	0	0	0	0	1	1	1	0	1	1	1	0
1	Fujian province	123.12	3	0	0	1	0	0	1	0	1	1	0	0	0	0	0	0	0	0	0	0	0	1	1	0	0	1	0	1	2
1	Fujian province	123.12	4	0	0	1	0	0	1	0	1	1	1	1	0	0	0	0	0	0	0	0	0	1	1	0	0	1	0	1	0
1	Fujian province	123.12	5	2	0	1	0	0	1	0	1	1	0	0	0	0	0	0	0	0	0	0	0	1	1	0	0	1	0	1	0
1	Fujian province	123.12	3	2	0	1	0	0	1	1	1	1	0	1	0	0	0	0	0	0	0	0	0	1	1	0	0	1	0	1	0
1	Fujian province	123.12	3	0	0	1	0	0	1	0	1	1	0	0	0	0	0	0	0	0	0	0	0	1	1	1	0	1	0	0	2
1	Fujian province	123.12	5	2	0	1	0	0	1	1	2	1	1	1	0	0	0	0	0	0	0	0	0	1	1	1	0	1	0	0	0
1	Fujian province	123.12	3	0	0	1	0	0	1	0	1	1	0	0	0	0	0	0	0	0	0	0	0	1	1	0	0	1	1	1	1
1	Fujian province	123.12	5	0	0	1	0	0	1	0	1	1	1	0	0	0	0	0	0	0	0	0	0	1	1	0	0	1	0	1	0
1	Fujian province	123.12	6	0	0	1	0	0	1	0	1	1	1	1	0	0	0	0	0	0	0	0	0	1	1	0	0	1	0	1	0
1	Fujian province	123.12	3	2	0	1	0	1	1	1	1	1	1	1	0	0	0	0	0	0	0	0	0	0	1	0	0	1	0	1	1
1	Fujian province	123.12	2	1	0	1	0	1	1	0	1	1	0	0	0	0	0	0	0	0	0	0	0	1	0	0	0	1	0	0	0
1	Fujian province	123.12	7	1	0	1	0	0	1	0	1	1	1	1	0	0	0	0	0	0	0	0	0	1	1	1	0	1	1	1	0
1	Fujian province	123.12	5	1	0	1	0	0	1	0	1	1	1	1	0	0	0	0	0	0	0	0	0	1	1	0	0	1	0	1	0
1	Fujian province	123.12	3	2	0	1	0	0	1	1	1	1	1	1	0	0	0	0	0	0	0	0	0	1	1	0	0	1	0	1	0
1	Fujian province	123.12	5	2	0	0	0	0	1	0	2	1	0	1	0	0	0	0	0	0	0	0	0	1	1	0	0	1	0	1	0
1	Fujian province	123.12	3	2	0	1	0	0	1	0	1	1	0	0	0	0	0	0	0	0	0	0	0	1	1	1	0	1	0	1	1
1	Fujian province	123.12	3	2	0	1	0	0	1	0	1	1	0	1	0	0	0	0	0	0	0	0	0	0	1	0	0	1	1	1	0
1	Fujian province	123.12	7	0	0	1	0	1	1	0	0	1	0	0	0	0	0	0	0	0	0	0	0	1	0	0	0	1	0	0	0
1	Fujian province	123.12	4	2	0	1	0	0	1	0	2	1	1	1	0	0	0	0	0	0	0	0	0	1	1	0	1	1	0	1	0
1	Fujian province	123.12	5	0	0	1	0	1	1	0	0	1	0	0	0	0	0	0	0	0	0	0	0	1	1	0	0	1	0	1	0
1	Fujian province	123.12	3	0	0	1	0	1	1	0	1	1	0	0	0	0	0	0	0	0	0	0	0	1	1	0	0	1	0	1	1
1	Fujian province	123.12	3	0	0	1	0	0	1	0	1	1	0	0	0	0	0	0	0	0	0	0	0	0	1	0	0	1	0	1	0
1	Fujian province	123.12	5	2	0	1	0	0	1	0	0	1	0	0	0	0	0	0	0	0	0	0	0	1	1	1	0	1	0	0	2
1	Fujian province	123.12	5	0	0	1	0	0	1	1	1	1	0	0	0	0	0	0	0	0	0	0	0	1	1	0	1	1	0	1	0
1	Fujian province	123.12	3	2	0	1	0	0	1	0	1	1	0	0	0	0	0	0	0	0	0	0	0	1	1	0	0	1	0	1	2
1	Fujian province	123.12	2	2	0	1	0	0	1	0	1	1	0	0	0	0	0	0	0	0	0	0	0	1	0	1	0	1	1	1	1
1	Fujian province	123.12	3	2	0	1	0	1	1	0	0	1	0	0	0	0	0	0	0	0	0	0	0	1	1	1	1	1	0	0	1
1	Fujian province	123.12	5	2	0	1	0	0	1	0	2	1	1	1	0	0	0	0	0	0	0	0	0	1	1	0	1	1	0	1	0
1	Fujian province	123.12	3	2	0	1	0	0	1	0	1	1	1	1	0	0	0	0	0	0	0	0	0	1	1	0	0	1	0	1	0
1	Fujian province	123.12	7	2	0	1	0	0	1	1	2	1	0	1	0	0	0	0	0	0	0	0	0	1	1	0	0	1	0	1	0
1	Fujian province	123.12	2	2	0	1	0	0	1	0	2	1	0	0	0	0	0	0	0	0	0	0	2	1	1	0	0	1	0	0	0
1	Fujian province	123.12	6	0	0	1	0	0	1	0	1	1	0	0	0	0	0	0	0	0	0	0	0	0	1	0	1	1	1	1	2
1	Fujian province	123.12	3	0	0	1	0	0	1	0	1	1	0	0	0	0	0	0	0	0	0	0	0	1	1	0	0	1	1	0	2
1	Fujian province	123.12	4	1	0	1	0	0	1	0	1	1	0	0	0	0	0	0	0	0	0	0	0	1	1	0	0	1	0	1	0
1	Fujian province	123.12	5	2	0	1	0	1	1	0	1	1	0	1	0	0	0	0	0	0	0	0	0	1	1	0	1	1	0	1	1
1	Fujian province	123.12	4	0	0	1	0	0	1	0	1	1	0	0	0	0	0	0	0	0	0	0	0	1	1	0	1	1	1	0	0
1	Fujian province	123.12	4	1	0	1	0	1	1	0	1	1	0	1	0	0	0	0	0	0	0	0	0	1	1	1	0	1	0	1	2
1	Fujian province	123.12	4	2	0	0	0	0	1	0	2	1	1	0	0	0	0	0	0	0	0	0	0	0	1	0	0	1	0	1	0
1	Fujian province	123.12	4	0	0	1	0	0	1	0	1	1	0	0	0	0	0	0	0	0	0	0	0	1	1	0	0	1	0	1	0
1	Fujian province	123.12	2	2	0	1	0	0	1	0	1	1	0	0	0	0	0	0	0	0	0	0	0	0	1	0	0	1	1	1	0
1	Fujian province	123.12	2	0	0	1	0	1	1	0	1	1	0	0	0	0	0	0	0	0	0	0	0	0	1	0	0	1	1	1	0
1	Fujian province	123.12	1	1	0	1	0	1	1	0	1	1	0	0	0	0	0	0	0	0	0	0	0	1	1	0	0	1	0	1	1
1	Fujian province	123.12	4	0	0	1	0	1	1	0	1	1	0	0	0	0	0	0	0	0	0	0	0	1	1	0	1	1	0	1	0
1	Fujian province	123.12	7	0	0	1	0	1	1	0	1	1	0	0	0	0	0	0	0	0	0	0	0	1	1	1	0	1	0	1	0
1	Fujian province	123.12	4	2	0	1	0	0	1	0	1	1	0	0	0	0	0	0	0	0	0	0	0	1	1	0	0	1	0	1	0
1	Fujian province	123.12	4	1	0	0	0	0	1	0	1	1	0	0	0	0	0	0	0	0	0	0	0	1	1	0	0	1	1	1	1
1	Fujian province	123.12	3	2	0	1	0	0	1	0	1	1	0	1	0	0	0	0	1	0	0	0	0	1	1	0	0	1	0	1	2
1	Fujian province	123.12	5	0	0	1	0	0	1	0	1	1	0	0	0	0	0	0	0	0	0	0	0	1	1	0	0	1	0	1	1
1	Fujian province	123.12	1	2	0	1	0	0	1	0	1	1	0	0	0	0	0	0	0	0	0	0	0	0	1	0	0	1	0	1	0
1	Fujian province	123.12	5	0	0	1	0	0	1	0	1	1	0	1	0	0	0	0	0	0	0	0	0	1	1	0	0	1	0	1	0
1	Fujian province	123.12	5	1	0	1	0	0	1	1	2	1	0	1	0	0	0	0	0	0	0	0	0	1	1	0	0	1	0	1	0
1	Fujian province	123.12	3	0	0	1	0	0	1	0	1	1	0	0	0	0	0	0	0	0	0	0	0	1	1	0	0	1	0	1	2
1	Fujian province	123.12	4	2	0	0	0	0	1	1	1	1	1	1	0	0	0	0	0	0	0	0	0	0	1	0	0	1	0	1	0
1	Fujian province	123.12	2	2	0	1	0	0	1	0	1	1	0	0	0	0	0	0	0	0	0	0	0	1	1	0	0	1	0	1	1
1	Fujian province	123.12	4	1	0	1	0	0	1	0	1	1	0	0	0	0	0	0	0	0	0	0	0	1	1	0	0	1	0	1	0
1	Fujian province	123.12	4	0	0	1	0	1	1	0	1	1	0	0	0	0	0	0	0	0	0	0	0	1	1	0	0	1	0	1	1
1	Fujian province	123.12	4	2	0	1	0	1	1	1	2	1	0	0	0	0	0	0	0	0	0	0	0	0	1	1	0	1	0	1	0
1	Fujian province	123.12	7	2	0	1	0	0	1	0	1	1	0	0	0	0	0	0	0	0	0	0	0	1	1	0	0	1	0	1	0
1	Fujian province	123.12	4	0	0	1	0	1	1	0	1	1	0	0	0	0	0	0	0	0	0	0	0	1	1	0	0	1	1	1	0
1	Fujian province	123.12	5	0	0	1	0	1	1	0	1	1	0	0	0	0	0	0	0	0	0	0	0	1	1	0	0	1	0	1	0
1	Fujian province	123.12	2	0	0	1	0	0	1	0	1	1	0	0	0	0	0	0	0	0	0	0	0	1	1	0	0	1	0	1	1
1	Fujian province	123.12	2	2	0	1	0	1	1	0	1	1	0	0	0	0	0	0	0	0	0	0	0	1	1	0	0	1	0	1	0
1	Fujian province	123.12	4	2	0	1	0	1	1	0	1	1	0	0	0	0	0	0	0	0	0	0	0	1	1	0	0	1	0	1	0
1	Fujian province	123.12	7	0	0	1	0	0	1	0	1	1	0	0	0	0	0	0	0	0	0	0	0	1	1	1	0	0	0	1	1
1	Fujian province	123.12	4	0	0	1	0	0	1	0	1	1	0	0	0	0	0	0	0	0	0	0	0	1	1	1	0	1	0	1	0
1	Fujian province	123.12	4	1	0	1	0	0	1	0	1	1	0	0	0	0	0	0	0	0	0	0	0	0	1	1	0	1	0	1	0
1	Fujian province	123.12	2	0	0	1	0	0	1	0	1	1	0	0	0	0	0	0	0	0	0	0	0	1	1	0	1	0	0	0	1
1	Fujian province	123.12	5	2	0	0	0	0	1	0	1	1	0	1	0	0	0	0	0	0	0	0	0	1	1	0	0	1	0	1	0
1	Fujian province	123.12	4	2	0	1	0	0	1	1	1	1	0	1	0	0	0	0	0	0	0	0	0	1	1	0	0	1	0	1	0
1	Fujian province	123.12	4	0	0	1	0	0	1	1	1	1	0	0	0	0	0	0	0	0	0	0	0	0	1	0	0	1	0	1	1
1	Fujian province	123.12	3	0	0	1	0	0	1	0	1	1	0	1	0	0	0	0	0	0	0	0	0	0	1	0	0	1	1	1	0
1	Fujian province	123.12	3	0	0	1	0	1	1	0	1	1	0	0	0	0	0	0	0	0	0	0	0	1	1	0	0	1	0	0	0
1	Fujian province	123.12	4	2	0	0	0	0	1	1	2	1	0	1	0	0	0	0	0	0	0	0	0	1	1	0	0	1	0	1	0
1	Fujian province	123.12	4	0	0	0	0	1	1	0	1	1	0	0	0	0	0	0	0	0	0	0	0	1	1	0	0	1	1	1	1
1	Fujian province	123.12	6	0	0	1	0	0	1	0	2	1	1	1	0	0	0	0	0	0	0	0	1	1	1	0	0	1	0	0	0
1	Fujian province	123.12	4	0	0	1	0	1	1	0	1	1	0	0	0	0	0	0	0	0	0	0	0	1	1	1	0	1	0	1	0
1	Fujian province	123.12	5	0	0	1	0	1	0	0	1	0	0	0	0	0	0	0	0	0	0	0	0	1	1	0	0	1	0	1	0
1	Fujian province	123.12	6	0	0	1	0	1	1	0	1	1	0	0	0	0	0	0	0	0	0	0	0	1	1	0	0	0	0	0	0
1	Fujian province	123.12	2	0	0	1	0	1	1	0	1	1	0	0	0	0	0	0	0	0	0	0	0	1	1	1	0	1	0	1	0
1	Fujian province	123.12	5	0	0	1	0	1	1	0	1	1	1	0	0	0	0	0	0	0	0	0	0	1	1	1	0	1	0	1	0
1	Fujian province	123.12	4	1	0	1	0	0	1	0	1	1	0	0	0	0	0	0	0	0	0	0	0	1	1	0	0	1	0	1	0
1	Fujian province	123.12	2	0	0	1	0	1	1	0	1	1	0	0	0	0	0	0	0	0	0	0	0	1	1	0	0	1	0	1	1
1	Fujian province	123.12	2	0	0	1	0	0	1	0	2	1	0	0	0	0	0	0	0	0	0	0	0	1	1	1	0	1	1	1	1
1	Fujian province	123.12	3	0	0	1	0	0	1	0	1	0	0	0	0	0	0	0	0	0	0	0	0	1	1	0	0	1	0	1	1
1	Fujian province	123.12	2	0	0	0	0	1	1	1	1	1	0	0	0	0	0	0	0	0	0	0	0	1	1	1	0	1	1	1	2
1	Fujian province	123.12	5	0	0	1	0	1	1	0	1	1	0	1	0	0	0	0	0	0	0	0	0	1	1	0	0	1	0	0	0
1	Fujian province	123.12	2	2	0	1	0	1	1	0	1	1	0	0	0	0	0	0	0	0	0	0	0	1	1	0	1	0	0	1	1
1	Fujian province	123.12	4	0	0	1	1	1	1	0	2	1	0	0	0	0	0	0	0	0	0	0	0	1	1	0	0	1	0	1	2
1	Fujian province	123.12	3	0	0	1	0	0	1	0	1	1	0	0	0	0	0	0	0	0	0	0	0	1	1	1	0	1	0	1	1
1	Fujian province	123.12	4	2	0	1	0	0	1	0	1	1	0	0	0	0	0	0	0	0	0	0	0	1	1	0	0	1	0	1	1
1	Fujian province	123.12	2	2	0	1	0	1	1	0	1	1	0	0	0	0	0	0	0	0	0	0	0	1	1	1	0	1	0	1	1
1	Fujian province	123.12	5	0	0	1	0	1	1	0	1	1	0	0	0	0	0	0	0	0	0	0	0	1	1	0	0	1	0	1	1
1	Fujian province	123.12	2	0	0	1	0	0	1	0	1	1	0	0	0	0	0	0	0	0	0	0	0	1	1	0	0	0	1	1	1
1	Fujian province	123.12	6	1	0	0	0	1	1	1	2	1	0	0	0	0	0	0	0	0	0	0	0	1	1	0	0	1	0	1	1
1	Fujian province	123.12	2	0	0	1	0	1	1	0	1	1	0	1	0	0	0	0	0	0	0	0	1	1	1	1	0	1	0	1	0
1	Fujian province	123.12	4	0	0	1	1	1	1	0	1	1	0	1	0	0	0	0	0	0	0	0	0	1	1	1	0	1	0	1	2
1	Fujian province	123.12	3	0	0	1	0	0	1	0	1	1	0	0	0	0	0	0	0	0	0	0	0	1	1	0	0	1	0	1	2
1	Fujian province	123.12	5	2	0	0	0	0	1	1	1	1	1	1	0	0	0	0	1	0	0	0	2	0	1	0	0	1	0	1	0
1	Fujian province	123.12	6	0	0	1	0	0	1	0	1	1	0	0	0	0	0	0	0	0	0	0	0	1	1	0	0	1	1	1	0
1	Fujian province	123.12	2	0	0	1	0	0	1	0	1	1	0	0	0	0	0	0	0	0	0	0	0	1	0	0	0	1	1	0	2
1	Fujian province	123.12	2	0	0	1	0	0	1	0	1	1	0	0	0	0	0	0	0	0	0	0	0	1	0	0	0	1	0	1	0
1	Fujian province	123.12	6	2	0	1	0	0	1	0	1	1	1	1	0	0	0	0	0	0	0	0	0	1	0	0	0	1	1	1	0
1	Fujian province	123.12	5	0	0	1	0	0	1	0	2	1	1	0	0	0	0	0	0	0	0	0	0	1	1	0	0	1	0	1	0
1	Fujian province	123.12	3	0	0	1	0	1	0	0	1	0	0	0	0	0	0	0	0	0	0	0	0	1	1	1	0	1	1	1	1
1	Fujian province	123.12	3	0	0	1	1	1	1	0	1	1	0	0	0	0	0	0	0	0	0	0	0	1	1	1	0	1	0	1	2
1	Fujian province	123.12	2	0	0	1	0	0	0	0	1	1	0	0	0	0	0	0	0	0	0	0	0	1	0	0	0	1	0	1	0
1	Fujian province	123.12	4	2	0	0	0	0	1	1	1	1	1	1	0	0	0	0	0	0	0	0	0	1	1	0	0	1	0	1	0
1	Fujian province	123.12	2	0	0	1	0	0	1	0	1	1	0	0	0	0	0	0	0	0	0	0	0	1	1	0	0	1	0	1	2
1	Fujian province	123.12	2	0	0	1	1	0	1	0	1	1	0	1	0	0	0	0	0	0	0	0	0	1	1	0	0	1	0	1	0
1	Fujian province	123.12	3	0	0	1	0	0	1	0	1	1	1	0	0	0	0	0	0	0	0	0	0	1	1	0	0	1	0	1	0
1	Fujian province	123.12	4	1	0	1	0	0	1	0	1	1	0	0	0	0	0	0	0	0	0	0	0	1	0	0	1	1	0	1	1
1	Fujian province	123.12	5	0	0	1	0	1	1	0	1	1	0	1	0	0	0	0	0	0	0	0	0	1	1	1	0	1	0	1	2
1	Fujian province	123.12	3	0	0	1	0	0	1	0	1	1	0	0	0	0	0	0	0	0	0	0	0	1	1	1	0	1	0	1	1
1	Fujian province	123.12	3	0	0	1	0	0	1	1	1	1	0	1	0	0	0	0	0	0	0	0	0	1	1	0	0	1	0	1	0
1	Fujian province	123.12	4	0	0	1	0	0	1	0	1	1	0	0	0	0	0	0	0	0	0	0	0	1	1	1	0	1	0	1	0
1	Fujian province	123.12	3	0	0	1	0	0	1	0	1	1	0	0	0	0	0	0	0	0	0	0	0	1	0	0	0	1	0	1	0
1	Fujian province	123.12	2	0	0	1	0	0	1	0	1	1	0	0	0	0	0	0	0	0	0	0	0	1	0	0	0	1	0	1	1
1	Fujian province	123.12	4	0	0	1	0	0	1	0	1	1	0	0	0	0	0	0	0	0	0	0	0	1	1	0	0	0	0	0	0
1	Fujian province	123.12	4	0	0	1	0	0	1	1	2	1	1	0	0	0	0	0	0	0	0	0	0	1	0	1	0	1	0	1	1
1	Fujian province	123.12	4	0	0	1	1	1	1	0	1	1	0	1	0	0	0	0	0	0	0	0	0	1	1	1	0	1	0	1	0
1	Fujian province	123.12	5	0	0	0	0	1	1	1	2	1	0	0	0	0	0	0	0	0	0	0	0	1	1	0	0	1	0	1	0
1	Fujian province	123.12	2	0	0	1	0	1	0	0	0	1	0	0	0	0	0	0	0	0	0	0	0	1	1	1	0	1	0	1	0
1	Fujian province	123.12	6	0	0	0	0	1	1	1	1	1	0	1	0	0	0	0	0	0	0	0	0	0	1	1	0	1	0	1	0
1	Fujian province	123.12	2	2	0	1	0	0	1	0	2	1	0	0	0	0	0	0	0	0	0	0	0	1	0	0	0	1	1	1	0
1	Fujian province	123.12	2	0	0	1	0	1	1	0	1	1	0	0	0	0	0	0	0	0	0	0	0	1	1	0	0	1	0	0	1
1	Fujian province	123.12	2	1	0	1	0	0	1	0	1	1	0	0	0	0	0	0	0	0	0	0	0	1	1	1	0	1	0	1	1
1	Fujian province	123.12	2	0	0	1	0	1	1	0	0	1	0	0	0	0	0	0	0	0	0	0	0	1	1	1	0	1	0	1	1
1	Fujian province	123.12	6	0	0	0	0	0	1	1	2	1	0	0	0	0	0	0	0	0	0	0	0	1	1	0	0	1	0	1	0
1	Fujian province	123.12	2	0	0	1	0	1	1	0	2	1	0	0	0	0	0	0	0	0	0	0	0	1	1	0	0	1	0	1	0
1	Fujian province	123.12	3	0	0	1	0	0	1	0	1	1	0	0	0	0	0	0	0	0	0	0	0	1	1	0	1	1	0	1	0
1	Fujian province	123.12	5	2	0	1	0	0	1	0	1	1	0	1	0	0	0	0	0	0	0	0	0	1	1	0	0	1	0	1	0
1	Fujian province	123.12	3	2	0	0	0	0	1	1	1	1	0	0	0	0	0	0	0	0	0	0	0	1	1	0	0	1	0	0	0
1	Fujian province	123.12	5	0	0	1	0	1	1	0	1	0	0	0	0	0	0	0	0	0	0	0	0	1	1	0	0	1	0	1	1
1	Fujian province	123.12	7	2	0	0	0	0	1	0	1	1	1	1	0	0	0	0	0	0	0	0	0	1	1	0	0	1	0	1	0
1	Fujian province	123.12	6	0	0	1	0	1	1	0	1	1	1	0	0	0	0	0	0	0	0	0	0	1	1	1	1	1	1	1	0
1	Fujian province	123.12	4	1	0	1	0	0	1	0	1	1	0	0	0	0	0	0	0	0	0	0	0	1	1	0	0	1	0	1	1
1	Fujian province	123.12	5	0	0	1	0	0	1	1	2	1	0	0	0	0	0	0	0	0	0	0	0	1	1	0	0	1	0	1	0
1	Fujian province	123.12	5	2	0	0	0	0	1	1	1	1	1	1	0	0	0	0	0	0	0	0	0	1	1	0	0	1	0	1	0
1	Fujian province	123.12	2	0	0	1	0	1	1	0	1	1	0	0	0	0	0	0	0	0	0	0	0	1	1	1	1	0	0	0	1
1	Fujian province	123.12	6	0	0	1	0	1	1	0	1	1	0	0	0	0	0	0	0	0	0	0	0	1	0	0	0	0	0	0	2
1	Fujian province	123.12	3	0	0	1	0	0	1	0	1	1	0	0	0	0	0	0	0	0	0	0	0	0	1	0	0	1	0	1	2
1	Fujian province	123.12	3	0	0	1	1	0	1	0	1	1	0	0	0	0	0	0	0	0	0	0	0	1	1	0	0	1	0	1	0
1	Fujian province	123.12	4	0	0	1	0	1	1	0	1	1	0	0	0	0	0	0	0	0	0	0	0	0	0	1	0	1	1	0	2
1	Fujian province	123.12	4	0	0	1	0	0	1	1	1	1	1	1	0	0	0	0	0	0	0	0	1	1	1	0	0	1	0	1	0
1	Fujian province	123.12	2	0	0	1	0	1	1	0	1	0	0	0	0	0	0	0	0	0	0	0	1	1	1	0	0	1	0	0	0
1	Fujian province	123.12	3	2	0	1	0	0	1	0	1	1	0	0	0	0	0	0	0	0	0	0	0	1	1	1	0	1	0	0	0
1	Fujian province	123.12	3	0	0	1	0	0	1	0	2	1	1	1	0	0	0	0	0	0	0	0	0	1	1	1	0	1	0	1	0
1	Fujian province	123.12	7	0	0	1	0	0	1	0	2	1	0	1	0	0	0	0	0	0	0	0	0	1	0	0	0	1	0	1	0
1	Fujian province	123.12	4	0	0	1	0	1	1	0	1	1	0	0	0	0	0	0	0	0	0	0	0	1	1	0	0	1	0	1	2
1	Fujian province	123.12	2	0	0	1	0	1	1	0	1	1	0	0	0	0	0	0	0	0	0	0	0	1	1	0	0	1	0	0	1
1	Fujian province	123.12	2	0	0	1	0	0	1	0	1	1	0	0	0	0	0	0	0	0	0	0	0	1	0	1	1	0	0	0	1
1	Fujian province	123.12	3	1	0	1	0	1	1	0	2	1	0	1	0	0	0	0	0	0	0	0	0	1	1	0	0	1	0	1	0
1	Fujian province	123.12	2	0	0	1	0	1	1	0	1	1	0	0	0	0	0	0	0	0	0	0	0	1	1	0	0	1	0	0	1
1	Fujian province	123.12	2	2	0	1	0	0	1	0	1	1	0	0	0	0	0	0	0	0	0	0	0	0	1	0	0	1	0	0	0
1	Fujian province	123.12	3	2	0	1	0	1	1	0	1	1	0	0	0	0	0	0	0	0	0	0	0	1	1	0	0	1	0	1	0
1	Fujian province	123.12	2	0	0	1	0	1	1	0	1	1	0	0	0	0	0	0	0	0	0	0	0	1	1	0	0	1	0	1	0
1	Fujian province	123.12	4	2	0	1	0	0	1	0	1	1	1	1	0	0	0	0	1	0	0	0	0	1	1	0	0	1	0	1	0
1	Fujian province	123.12	5	0	0	0	0	0	1	1	2	1	1	1	0	0	0	0	0	0	0	0	0	1	1	0	0	1	0	1	0
1	Fujian province	123.12	2	0	0	1	0	0	1	0	1	1	0	0	0	0	0	0	0	0	0	0	0	0	1	0	0	1	0	0	1
1	Fujian province	123.12	4	0	0	1	0	0	1	0	1	1	0	0	0	0	0	0	0	0	0	0	0	1	0	1	1	1	0	0	2
1	Fujian province	123.12	2	0	0	1	0	0	1	0	1	1	0	0	0	0	0	0	0	0	0	0	1	0	1	0	0	1	1	1	0
1	Fujian province	123.12	2	0	0	1	0	1	1	0	1	1	0	0	0	0	0	0	0	0	0	0	0	1	1	1	0	1	0	0	0
1	Fujian province	123.12	3	2	0	1	0	0	1	0	1	1	0	0	0	0	0	0	0	0	0	0	1	1	1	1	0	1	0	0	0
1	Fujian province	123.12	6	0	0	0	0	0	1	1	1	1	0	0	0	0	0	0	0	0	0	0	0	1	1	0	0	1	0	0	0
1	Fujian province	123.12	4	2	0	1	0	0	0	0	1	1	0	0	0	0	0	0	0	0	0	0	0	1	1	0	0	1	1	0	0
1	Fujian province	123.12	2	0	0	1	0	1	1	0	1	1	0	0	0	0	0	0	0	0	0	0	0	1	1	0	0	0	0	0	1
1	Fujian province	123.12	2	0	0	1	0	0	1	0	1	1	0	0	0	0	0	0	0	0	0	0	0	1	1	0	0	1	0	0	1
1	Fujian province	123.12	2	2	0	1	0	0	1	0	1	1	0	0	0	0	0	0	1	0	0	0	0	0	1	1	0	1	0	1	0
1	Fujian province	123.12	1	0	0	1	0	0	1	0	2	1	0	0	0	0	0	0	0	0	0	0	0	1	0	1	0	1	0	0	1
1	Fujian province	123.12	6	0	0	1	0	1	1	0	1	0	0	0	0	0	0	0	0	0	0	0	0	1	0	0	1	0	0	0	1
1	Fujian province	123.12	2	1	0	1	0	0	0	0	1	0	1	0	0	0	0	0	0	0	0	0	1	0	1	0	0	1	0	0	0
1	Fujian province	123.12	6	0	0	1	0	1	1	0	1	1	0	0	0	0	0	0	0	0	0	0	0	1	1	0	0	1	0	0	1
1	Fujian province	123.12	2	2	1	1	0	0	1	1	1	1	1	1	0	0	0	0	1	0	0	0	1	0	1	0	0	1	0	1	0
1	Fujian province	123.12	2	0	0	1	0	0	1	0	1	1	0	0	0	0	0	0	0	0	0	0	0	0	1	0	0	1	1	0	0
1	Fujian province	123.12	2	0	0	1	0	1	1	0	0	1	0	0	0	0	0	0	0	0	0	0	0	1	1	0	0	1	0	1	0
1	Fujian province	123.12	5	2	0	1	0	0	1	0	2	1	0	1	0	0	0	0	0	0	0	0	0	1	1	0	0	1	0	1	0
1	Fujian province	123.12	5	2	0	1	0	0	1	1	1	1	0	0	0	0	0	0	0	0	0	0	0	1	1	0	0	1	1	1	0
1	Fujian province	123.12	4	2	0	1	1	0	1	1	2	1	1	1	0	0	0	0	0	0	0	0	1	1	1	0	1	1	0	1	0
1	Fujian province	123.12	5	2	0	1	0	0	1	0	1	1	0	0	0	0	0	0	0	0	0	0	0	1	1	0	1	1	0	1	0
1	Fujian province	123.12	3	1	1	1	0	0	1	0	1	1	1	1	0	0	0	0	0	0	0	0	0	0	1	0	0	1	1	1	1
1	Fujian province	123.12	6	2	0	0	0	0	1	1	1	1	1	1	0	0	0	0	0	0	0	0	0	1	1	0	0	1	0	1	0
1	Fujian province	123.12	3	0	0	1	0	0	1	0	1	1	0	0	0	0	0	0	0	0	0	0	0	1	1	0	1	1	0	1	0
1	Fujian province	123.12	2	0	0	1	0	0	1	0	1	1	0	0	0	0	0	0	0	0	0	0	0	1	1	1	0	1	0	1	2
1	Fujian province	123.12	3	2	0	1	0	0	1	1	1	1	0	1	0	0	0	0	0	0	0	0	0	1	1	1	0	1	0	1	0
1	Fujian province	123.12	7	0	0	1	0	0	1	1	2	1	1	0	0	0	0	0	0	0	0	0	0	1	1	1	1	1	0	1	2
1	Fujian province	123.12	2	0	0	1	0	0	1	0	1	1	0	0	0	0	0	0	0	0	0	0	0	1	1	1	1	1	0	0	2
1	Fujian province	123.12	4	0	0	1	0	0	1	1	1	1	1	1	0	0	0	0	0	0	0	1	0	0	1	0	0	1	0	1	0
1	Fujian province	123.12	2	0	0	1	0	0	1	0	2	1	0	0	0	0	0	0	0	0	0	0	0	1	1	1	0	1	1	0	2
1	Fujian province	123.12	2	0	0	1	0	1	1	0	1	1	0	0	0	0	0	0	0	0	0	0	0	1	1	1	0	1	0	1	1
1	Fujian province	123.12	5	0	0	0	0	0	1	0	1	1	0	1	0	0	0	0	0	0	0	0	0	1	0	0	1	1	0	1	0
1	Fujian province	123.12	4	0	0	1	0	0	1	0	1	1	0	0	0	0	0	0	0	0	0	0	0	1	1	0	0	1	0	1	0
1	Fujian province	123.12	5	1	0	1	0	0	1	0	1	1	0	1	0	0	0	0	0	0	0	0	0	1	1	1	1	1	0	1	2
1	Fujian province	123.12	2	0	0	1	1	1	1	0	2	1	0	0	0	0	0	0	0	0	0	0	1	1	0	1	1	1	0	0	2
1	Fujian province	123.12	3	0	0	1	0	1	1	0	1	1	0	0	0	0	0	0	0	0	0	0	0	1	1	1	0	1	0	0	1
1	Fujian province	123.12	3	0	0	1	0	1	1	0	1	1	0	0	0	0	0	0	0	0	0	0	0	1	1	0	1	1	0	1	0
1	Fujian province	123.12	3	0	0	1	0	0	1	0	1	1	0	0	0	0	0	0	0	0	0	0	0	1	1	0	0	1	0	1	0
1	Fujian province	123.12	5	0	1	1	0	0	1	0	2	1	0	0	0	0	0	0	0	0	0	0	0	1	1	0	0	1	0	1	0
1	Fujian province	123.12	2	0	0	1	0	0	1	0	1	1	0	0	0	0	0	0	0	0	0	0	0	1	1	1	0	1	0	0	0
1	Fujian province	123.12	3	2	0	1	0	0	1	0	1	1	0	0	0	0	1	0	0	0	0	0	1	1	1	0	0	1	0	1	2
1	Fujian province	123.12	5	0	0	1	0	1	1	0	2	1	0	0	0	0	0	0	0	0	0	0	0	1	1	0	1	1	0	1	1
1	Fujian province	123.12	4	0	0	0	0	1	1	0	1	1	0	0	0	0	0	0	0	0	0	0	0	1	1	0	0	1	0	1	0
1	Fujian province	123.12	4	0	0	0	0	1	1	1	2	1	0	1	0	0	0	0	0	0	0	0	0	0	1	0	0	1	1	1	0
1	Fujian province	123.12	2	0	0	1	0	0	1	0	1	1	0	0	0	0	0	0	0	0	0	0	1	0	1	0	0	1	0	1	0
1	Fujian province	123.12	3	1	0	1	0	0	1	0	1	1	0	0	0	0	0	0	0	0	0	0	0	1	1	0	0	1	0	1	0
1	Fujian province	123.12	6	0	0	0	0	0	1	0	1	1	1	1	0	0	0	0	0	0	0	0	0	1	1	0	1	1	0	1	0
1	Fujian province	123.12	5	0	0	1	0	1	1	0	1	1	0	0	0	0	0	0	0	0	0	0	0	1	1	0	0	1	0	1	0
1	Fujian province	123.12	3	2	0	1	1	1	1	1	1	1	1	1	0	0	0	0	0	0	0	0	0	1	0	0	0	1	0	1	0
1	Fujian province	123.12	2	0	0	1	0	1	1	0	1	1	0	0	0	0	0	0	0	0	0	0	0	1	0	0	0	1	0	0	2
1	Fujian province	123.12	4	0	0	1	0	0	1	0	1	1	0	1	0	0	0	0	0	0	0	0	0	1	1	0	0	1	0	1	0
1	Fujian province	123.12	2	0	0	1	0	1	1	0	1	1	0	0	0	0	0	0	0	0	0	0	0	1	1	0	0	1	0	1	0
1	Fujian province	123.12	3	0	0	1	0	0	1	0	1	1	0	0	0	0	0	0	0	0	0	0	0	1	1	0	0	1	0	1	0
1	Fujian province	123.12	2	2	0	1	0	0	1	0	2	1	0	0	0	0	0	0	0	0	0	0	0	1	1	0	0	1	0	1	0
1	Fujian province	123.12	4	2	0	1	0	0	1	1	1	1	0	0	0	0	0	0	0	0	0	0	0	1	1	0	0	1	0	1	0
1	Fujian province	123.12	2	0	0	1	0	1	1	0	1	1	0	0	0	0	0	0	0	0	0	0	0	1	1	1	1	1	0	0	2
1	Fujian province	123.12	8	2	0	1	0	1	1	1	2	1	0	1	0	0	0	0	1	0	0	0	0	1	1	0	0	1	0	1	0
1	Fujian province	123.12	2	0	0	1	0	0	1	0	1	1	0	0	0	0	0	0	0	0	0	0	0	1	1	1	0	1	0	0	0
1	Fujian province	123.12	6	0	0	1	0	0	1	0	1	0	0	0	0	0	0	0	0	0	0	0	0	1	1	0	0	1	0	0	1
1	Fujian province	123.12	3	0	0	1	0	1	1	0	1	1	0	0	0	0	0	0	0	0	0	0	0	1	1	0	0	1	0	1	0
1	Fujian province	123.12	4	0	1	1	0	1	1	0	1	1	0	0	0	0	0	0	0	0	0	0	0	1	1	1	0	1	0	0	2
1	Fujian province	123.12	5	0	0	1	0	1	1	0	0	1	0	0	0	0	0	0	0	0	0	0	0	1	1	1	0	0	0	0	2
1	Fujian province	123.12	6	0	0	1	0	0	1	0	1	1	0	0	0	0	0	0	0	0	0	0	0	1	1	0	0	1	0	1	0
1	Fujian province	123.12	2	2	0	1	0	0	1	1	1	1	0	0	0	0	0	0	0	0	0	0	0	1	1	0	0	1	0	1	2
1	Fujian province	123.12	2	0	0	1	0	1	1	1	1	1	0	1	0	0	0	0	0	0	0	0	0	1	1	1	0	1	0	1	1
1	Fujian province	123.12	4	0	0	0	0	1	1	1	1	1	0	0	0	0	0	0	0	0	0	0	0	1	1	0	0	1	0	1	0
1	Fujian province	123.12	4	2	0	1	0	1	1	1	2	1	0	0	0	0	0	0	0	0	0	0	0	1	1	0	0	1	0	1	0
1	Fujian province	123.12	3	0	0	1	0	0	1	0	1	1	0	1	0	0	0	0	0	0	0	0	0	1	1	1	0	1	0	1	0
1	Fujian province	123.12	3	2	0	1	0	0	1	1	1	1	1	1	0	0	0	0	1	0	0	0	1	0	1	0	0	1	1	1	0
1	Fujian province	123.12	5	0	0	1	0	1	1	0	1	1	1	1	0	0	0	0	0	0	0	0	0	1	1	0	1	1	1	1	0
1	Fujian province	123.12	4	0	0	0	0	1	1	0	1	0	0	0	0	0	0	0	0	0	0	0	0	1	1	1	1	1	0	1	0
1	Fujian province	123.12	4	2	0	1	0	1	1	0	1	1	1	0	0	0	0	0	0	0	0	0	0	1	1	0	0	1	1	1	0
1	Fujian province	123.12	1	0	0	1	0	1	1	0	1	1	0	0	0	0	0	0	0	0	0	0	0	1	0	0	0	0	0	1	0
1	Fujian province	123.12	3	2	0	1	0	1	1	1	1	0	0	0	0	0	0	0	0	0	0	0	0	1	1	0	0	1	0	1	1
1	Fujian province	123.12	2	0	0	1	0	0	1	1	2	1	0	0	0	0	0	0	0	0	0	0	2	1	1	1	0	1	0	0	0
1	Fujian province	123.12	3	0	0	1	0	0	1	0	1	1	0	1	0	0	0	0	0	0	0	0	0	0	1	0	0	1	0	0	0
1	Fujian province	123.12	3	2	0	1	1	0	1	1	2	1	0	0	0	0	0	0	0	0	0	0	0	1	1	0	0	1	0	1	0
1	Fujian province	123.12	3	0	0	1	0	1	1	1	1	1	0	0	0	0	0	0	0	0	0	0	0	1	1	1	0	1	0	1	0
1	Fujian province	123.12	4	0	1	1	1	1	1	0	1	1	0	0	0	0	0	0	0	0	0	0	0	1	1	1	1	1	0	0	2
1	Fujian province	123.12	5	0	0	0	0	0	1	0	2	0	1	0	0	0	0	0	0	0	0	0	0	1	0	0	0	1	0	0	0
1	Fujian province	123.12	3	2	0	1	0	0	1	0	1	1	0	1	0	0	0	0	0	0	0	0	0	0	1	0	0	1	0	0	0
1	Fujian province	123.12	2	0	0	1	0	0	1	0	2	1	0	0	0	0	0	0	0	0	0	0	0	1	1	0	0	1	0	1	0
1	Fujian province	123.12	4	0	0	1	0	1	1	0	1	1	0	1	0	0	0	0	0	0	0	0	0	0	0	0	0	1	0	1	0
1	Fujian province	123.12	3	0	0	1	0	0	1	0	1	1	0	0	0	0	0	0	0	0	0	0	0	1	1	0	1	1	0	1	2
1	Fujian province	123.12	6	0	0	1	0	0	1	0	1	1	0	0	0	0	0	0	0	0	0	0	0	1	1	0	1	1	0	1	1
1	Fujian province	123.12	4	0	0	1	0	0	1	0	2	1	0	0	0	0	0	0	0	0	0	0	0	1	1	0	1	1	0	1	0
1	Fujian province	123.12	3	0	0	1	0	0	1	0	1	1	0	0	0	0	0	0	0	0	0	0	0	1	1	1	0	1	0	0	2
1	Fujian province	123.12	2	0	0	1	0	0	1	0	1	1	0	0	0	0	0	0	0	0	0	0	0	1	1	0	1	1	0	1	1
1	Fujian province	123.12	3	0	0	1	0	0	1	0	1	1	0	0	0	0	0	0	0	0	0	0	0	1	1	1	1	1	0	1	0
1	Fujian province	123.12	4	0	0	1	1	0	1	1	1	1	0	0	0	0	0	0	0	0	0	0	0	1	1	0	1	1	0	1	0
1	Fujian province	123.12	1	2	0	1	0	0	1	0	1	1	1	0	0	0	0	0	0	0	0	0	0	0	1	0	0	1	0	1	0
1	Fujian province	123.12	4	0	0	1	0	0	1	1	2	1	1	0	0	0	0	0	0	0	0	0	0	1	1	0	0	1	0	1	2
1	Fujian province	123.12	3	0	0	1	0	0	1	1	1	1	0	1	0	0	0	0	0	0	0	0	0	1	1	0	1	1	0	0	0
1	Fujian province	123.12	5	2	0	1	0	0	1	1	1	1	0	0	0	0	0	0	0	0	0	0	0	1	1	0	0	1	0	1	0
1	Fujian province	123.12	3	0	0	1	0	0	1	0	1	1	0	0	0	0	0	0	0	0	0	0	0	1	1	0	0	1	0	1	0
1	Fujian province	123.12	2	0	0	1	0	0	1	0	1	1	0	0	0	0	0	0	0	0	0	0	0	1	1	0	0	1	0	1	0
1	Fujian province	123.12	5	0	0	0	0	0	1	0	1	1	1	1	0	0	0	0	0	0	0	0	0	1	1	1	0	1	0	1	0
1	Fujian province	123.12	3	0	0	1	0	0	1	0	1	1	0	0	0	0	0	0	0	0	0	0	0	0	1	0	0	1	0	1	0
1	Fujian province	123.12	4	0	0	1	0	0	1	0	1	1	0	0	0	0	0	0	0	0	0	0	0	1	1	0	1	1	0	1	0
1	Fujian province	123.12	2	0	0	1	0	0	1	0	2	1	0	0	0	0	0	0	0	0	0	0	0	1	1	1	0	1	0	0	0
1	Fujian province	123.12	5	0	0	1	0	0	1	0	2	1	0	0	0	0	0	0	0	0	0	0	0	1	1	0	1	1	0	1	0
1	Fujian province	123.12	2	0	0	1	0	0	1	0	1	1	0	1	0	0	0	0	0	0	0	0	0	1	1	1	1	1	0	1	0
1	Fujian province	123.12	5	2	0	0	0	0	1	1	1	1	1	1	0	0	0	0	0	0	0	0	0	1	1	0	1	1	0	1	0
1	Fujian province	123.12	6	2	0	1	0	0	1	1	2	1	0	0	0	0	0	0	0	0	0	0	0	1	1	0	0	1	0	1	0
1	Fujian province	123.12	6	2	0	1	0	0	1	0	1	1	0	0	0	0	0	0	0	0	0	0	0	1	1	0	0	1	0	1	0
1	Fujian province	123.12	4	0	0	1	0	0	1	0	2	1	0	0	0	0	0	0	0	0	0	0	0	1	1	0	0	0	0	0	2
1	Fujian province	123.12	5	0	0	1	0	1	1	0	1	1	1	0	0	0	0	0	0	0	0	0	0	1	1	0	1	1	0	0	0
1	Fujian province	123.12	6	0	0	1	0	0	1	0	1	1	0	0	0	0	0	0	0	0	0	0	0	1	1	0	0	1	0	1	0
1	Fujian province	123.12	7	0	0	1	0	1	1	0	1	1	0	0	0	0	0	0	0	0	0	0	0	1	1	0	0	0	0	1	2
1	Fujian province	123.12	2	0	0	1	0	0	1	0	1	1	0	0	0	0	0	0	0	0	0	0	1	0	1	0	0	1	0	0	0
1	Fujian province	123.12	4	0	1	1	1	1	0	0	0	0	0	0	0	0	0	0	0	0	0	0	0	1	1	0	1	1	0	0	1
1	Fujian province	123.12	5	0	0	1	0	1	1	0	2	0	0	0	0	0	0	0	0	0	0	0	0	1	1	0	0	1	1	1	0
1	Fujian province	123.12	4	0	0	1	0	0	1	0	2	1	0	0	0	0	0	0	0	0	0	0	0	1	1	0	1	1	0	1	0
1	Fujian province	123.12	4	0	0	1	0	1	1	0	2	1	0	1	0	0	0	0	0	0	0	0	0	1	1	0	0	1	0	1	1
1	Fujian province	123.12	3	0	0	1	0	0	1	1	1	0	0	0	0	0	0	0	0	0	0	0	0	0	1	0	0	1	0	1	0
1	Fujian province	123.12	3	0	0	1	0	0	1	0	1	1	0	0	0	0	0	0	0	0	0	0	0	1	1	1	0	0	0	1	0
1	Fujian province	123.12	5	0	0	1	0	0	1	1	2	1	0	0	0	0	0	0	0	0	0	0	0	0	1	0	0	1	0	1	0
1	Fujian province	123.12	5	0	0	1	0	0	1	0	1	1	0	0	0	0	0	0	0	0	0	0	0	0	1	0	0	1	0	1	0
1	Fujian province	123.12	3	0	1	0	0	1	1	1	1	1	0	1	0	0	0	0	0	0	0	0	0	0	1	0	0	1	0	0	0
1	Fujian province	123.12	5	0	0	1	0	0	1	0	1	1	0	0	0	0	0	0	0	0	0	0	0	1	1	0	0	1	0	1	0
1	Fujian province	123.12	5	0	0	1	0	1	0	0	0	1	0	0	0	0	0	0	0	0	0	0	0	1	1	1	0	0	1	0	1
1	Fujian province	123.12	6	0	0	1	0	1	1	0	2	1	0	0	0	0	0	0	0	0	0	0	0	1	1	0	0	0	1	1	0
1	Fujian province	123.12	2	0	0	1	0	1	1	0	1	1	0	0	0	0	0	0	0	0	0	0	0	1	1	1	0	0	0	0	2
1	Fujian province	123.12	6	0	0	1	0	1	1	0	2	0	0	0	0	0	0	0	0	0	0	0	0	1	1	0	0	0	0	1	1
1	Fujian province	123.12	3	2	0	1	0	0	1	0	1	1	0	0	0	0	0	0	1	0	0	0	0	1	1	0	0	0	0	1	2
1	Fujian province	123.12	7	2	0	1	0	1	1	0	1	1	0	0	0	0	0	0	0	0	0	0	0	0	1	0	0	1	0	1	0
1	Fujian province	123.12	7	2	0	1	0	1	1	0	2	1	0	1	0	0	0	0	1	0	0	0	0	1	1	0	0	1	1	1	0
1	Fujian province	123.12	3	0	0	1	0	1	1	0	0	1	0	0	0	0	0	0	0	0	0	0	0	1	1	1	1	0	0	0	0
1	Fujian province	123.12	4	0	0	1	0	1	1	0	1	1	0	0	0	0	0	0	0	0	0	0	0	1	1	1	0	0	0	1	2
1	Fujian province	123.12	3	2	0	1	0	1	1	0	1	1	0	0	0	0	0	0	0	0	0	0	1	1	0	0	0	1	0	1	0
1	Fujian province	123.12	3	0	0	1	1	1	1	0	2	1	0	0	0	0	0	0	0	0	0	0	0	0	1	0	1	1	0	1	2
1	Fujian province	123.12	2	0	0	1	0	1	1	0	1	1	0	0	0	0	0	0	0	0	0	0	0	1	1	0	0	1	0	0	1
1	Fujian province	123.12	3	0	0	1	0	1	0	0	0	0	0	0	0	0	0	0	0	0	0	0	0	1	1	1	0	0	0	0	2
1	Fujian province	123.12	4	0	0	1	1	1	1	0	1	1	0	0	0	0	0	0	0	0	0	0	0	1	1	0	0	1	0	1	1
1	Fujian province	123.12	2	0	0	1	0	1	1	1	2	1	0	0	0	0	0	0	0	0	0	0	0	1	1	0	0	0	0	1	2
1	Fujian province	123.12	4	0	0	1	0	1	1	0	0	1	0	0	0	0	0	0	0	0	0	0	0	1	0	0	1	0	0	1	2
1	Fujian province	123.12	6	0	1	1	0	1	1	0	1	1	0	0	0	0	0	0	0	0	0	0	0	1	1	1	0	0	0	1	2
1	Fujian province	123.12	3	0	0	1	0	0	1	0	2	1	0	0	0	0	0	0	0	0	0	0	0	1	1	0	0	1	0	0	1
1	Fujian province	123.12	7	0	0	0	1	1	1	1	1	1	1	1	0	0	0	0	0	0	0	0	0	1	1	0	0	1	0	1	0
1	Fujian province	123.12	3	0	0	1	0	0	1	0	1	1	0	1	0	0	0	0	0	0	0	0	0	1	1	1	0	1	0	1	0
1	Fujian province	123.12	5	2	0	1	0	0	1	0	2	1	0	0	0	0	0	0	0	0	0	0	0	1	1	0	0	1	0	1	1
1	Fujian province	123.12	3	0	0	1	0	1	1	0	1	1	0	0	0	0	0	0	0	0	0	0	0	1	1	1	0	1	0	1	1
1	Fujian province	123.12	2	2	0	1	0	1	1	0	1	1	0	0	0	0	0	0	0	0	0	0	0	1	1	1	0	1	0	1	2
1	Fujian province	123.12	2	0	0	1	0	1	1	0	1	1	0	0	0	0	0	0	0	0	0	0	0	1	1	1	0	1	1	1	1
1	Fujian province	123.12	4	1	0	1	1	1	1	0	1	1	0	0	0	0	0	0	0	0	0	0	0	1	0	1	0	0	0	1	2
1	Fujian province	123.12	3	0	0	1	0	1	1	1	1	1	0	0	0	0	0	0	0	0	0	0	0	1	0	0	0	1	0	1	0
1	Fujian province	123.12	4	2	0	1	0	1	1	0	2	1	1	1	0	0	0	0	0	0	0	0	0	1	1	1	0	1	0	0	0
1	Fujian province	123.12	4	1	0	1	0	0	1	0	1	1	0	0	0	0	0	0	0	0	0	0	0	1	1	0	0	1	1	1	0
1	Fujian province	123.12	5	0	0	1	0	1	1	0	1	1	0	0	0	0	0	0	0	0	0	0	0	1	1	0	0	1	0	1	0
1	Fujian province	123.12	10	2	0	1	0	1	1	0	2	1	1	0	0	0	0	0	0	0	0	0	0	1	1	0	0	1	0	0	0
1	Fujian province	123.12	4	0	0	1	0	1	1	1	1	1	0	0	0	0	1	1	0	0	0	0	1	1	1	0	0	0	1	1	2
1	Fujian province	123.12	4	0	0	1	0	1	1	1	1	1	0	0	0	0	0	0	0	0	0	0	0	1	1	0	0	1	0	1	1
1	Fujian province	123.12	2	2	0	1	0	0	1	1	1	1	0	1	0	0	0	0	0	0	0	0	0	1	0	0	0	1	0	1	1
1	Fujian province	123.12	3	0	0	1	0	1	0	0	1	1	0	0	0	0	0	0	0	0	0	0	0	1	0	1	0	1	0	0	2
1	Fujian province	123.12	8	0	0	0	0	1	1	1	0	1	0	1	0	0	0	0	0	0	0	0	0	1	1	0	0	1	1	0	0
1	Fujian province	123.12	2	0	0	1	0	1	0	0	0	1	0	0	0	0	0	0	0	0	0	0	0	1	1	0	0	0	0	1	1
1	Fujian province	123.12	3	0	0	1	0	1	1	0	1	1	0	0	0	0	0	0	0	0	0	0	0	1	1	0	0	1	0	1	0
1	Fujian province	123.12	5	2	0	1	0	0	1	1	2	1	0	0	0	0	0	0	0	0	0	0	0	1	1	0	0	1	0	1	0
1	Fujian province	123.12	7	0	0	0	0	1	1	1	1	1	0	0	0	0	0	0	0	0	0	0	0	1	1	0	0	1	1	1	0
1	Fujian province	123.12	2	0	0	1	0	1	1	0	1	1	0	0	0	0	0	0	0	0	0	0	0	1	1	0	0	1	0	1	0
1	Fujian province	123.12	2	0	0	1	0	0	1	0	1	1	0	0	0	0	0	0	0	0	0	0	0	0	1	1	0	1	0	0	2
1	Fujian province	123.12	2	0	0	1	0	1	1	0	1	1	0	1	0	0	0	0	0	0	0	0	0	1	0	1	0	1	0	1	1
1	Fujian province	123.12	5	2	0	0	0	0	1	0	1	1	1	0	0	0	0	0	0	0	0	0	0	1	1	0	0	1	0	1	0
1	Fujian province	123.12	4	2	0	1	0	1	1	1	2	1	1	1	1	0	0	0	0	0	0	1	0	1	1	0	0	1	0	1	0
1	Fujian province	123.12	4	2	0	0	0	0	1	1	2	1	1	0	0	0	0	0	0	0	0	1	1	1	1	0	0	1	0	1	0
1	Fujian province	123.12	5	2	0	0	0	0	1	1	2	1	1	1	0	0	1	1	0	0	0	0	2	0	1	0	0	1	0	1	0
1	Fujian province	123.12	4	0	0	1	0	1	1	1	2	1	1	1	1	0	0	0	0	0	0	0	0	1	1	0	0	1	0	1	0
1	Fujian province	123.12	3	2	0	0	0	1	1	1	2	1	1	1	0	0	0	0	0	0	0	0	0	1	1	0	0	1	0	1	0
1	Fujian province	123.12	5	2	0	0	0	0	1	1	2	1	1	1	0	0	0	0	0	0	0	0	0	1	1	0	0	1	0	1	0
1	Fujian province	123.12	1	2	0	1	0	1	1	0	1	1	0	0	0	0	0	0	0	0	0	0	0	1	1	1	0	1	0	0	0
1	Fujian province	123.12	2	2	0	1	0	1	0	0	0	1	0	0	0	0	0	0	0	0	0	0	0	1	1	0	0	1	0	1	1
1	Fujian province	123.12	4	2	0	0	0	1	1	1	2	1	1	1	0	0	0	0	0	0	0	0	0	1	1	0	0	1	0	1	0
1	Fujian province	123.12	3	0	0	1	0	1	1	1	2	1	1	1	0	0	0	0	0	0	0	0	0	1	1	1	1	1	0	1	0
1	Fujian province	123.12	5	2	0	0	0	0	1	0	1	1	0	0	0	0	0	0	0	0	0	0	0	1	1	0	0	1	0	1	0
1	Fujian province	123.12	5	2	0	1	0	1	1	0	1	1	0	0	0	0	0	0	0	0	0	0	0	0	1	0	0	1	0	1	0
1	Fujian province	123.12	5	2	0	0	0	1	1	1	2	1	0	1	0	0	0	0	0	0	0	1	0	1	1	0	0	1	0	1	0
1	Fujian province	123.12	2	2	0	1	0	1	1	0	2	1	0	0	0	0	0	0	0	0	0	0	0	1	1	0	0	1	0	1	2
1	Fujian province	123.12	5	0	0	0	0	0	1	0	2	1	1	1	0	0	0	0	1	0	0	0	0	1	1	0	0	1	0	1	0
1	Fujian province	123.12	6	0	0	0	0	1	1	1	2	1	1	1	0	0	0	0	0	0	0	0	1	1	0	0	0	1	0	1	0
1	Fujian province	123.12	5	1	0	0	0	1	1	0	2	1	1	0	0	0	0	0	0	0	0	0	0	1	1	0	0	1	0	1	0
1	Fujian province	123.12	2	2	0	1	0	1	1	0	1	1	0	0	0	0	0	0	0	0	0	0	0	1	1	0	0	1	1	1	0
1	Fujian province	123.12	2	0	0	1	0	1	1	0	1	1	0	0	0	0	0	0	0	0	0	0	0	1	1	1	0	1	1	0	2
1	Fujian province	123.12	2	2	0	1	0	1	1	0	0	1	0	0	0	0	0	0	1	0	0	0	0	1	0	0	0	1	0	0	0
1	Fujian province	123.12	5	0	0	1	0	1	1	0	1	1	0	0	0	0	0	0	0	0	0	0	0	1	0	1	0	1	0	1	1
1	Fujian province	123.12	2	2	0	0	0	0	1	1	1	1	0	1	0	0	0	0	1	0	0	0	0	0	1	0	0	1	0	1	0
1	Fujian province	123.12	2	2	0	1	0	1	1	0	1	1	0	0	0	0	0	0	0	0	0	0	0	1	1	0	0	1	0	1	0
1	Fujian province	123.12	2	0	0	1	1	1	0	0	0	1	0	0	0	0	0	0	0	0	0	0	0	1	0	1	0	1	0	0	1
1	Fujian province	123.12	1	0	0	1	0	1	0	0	0	1	0	0	0	0	0	0	0	0	0	0	1	1	0	0	0	1	0	1	1
1	Fujian province	123.12	2	0	0	1	0	1	1	0	1	1	0	0	0	0	0	0	0	0	0	0	0	1	1	0	0	1	0	1	0
1	Fujian province	123.12	2	0	0	1	0	1	1	0	0	1	0	0	0	0	0	0	0	0	0	0	0	1	0	0	0	1	0	0	0
1	Fujian province	123.12	2	2	0	1	0	0	1	1	1	1	0	0	0	0	0	0	0	0	0	0	0	1	1	0	0	1	0	1	0
1	Fujian province	123.12	5	2	0	0	0	0	1	1	2	1	0	0	0	0	0	0	0	0	0	0	1	1	1	0	0	1	0	1	0
1	Fujian province	123.12	2	0	0	1	0	0	1	1	2	1	0	0	0	0	0	0	0	0	0	0	0	1	1	0	0	1	0	1	0
1	Fujian province	123.12	2	2	0	0	0	0	1	1	2	1	1	1	1	0	1	1	1	0	0	1	1	1	1	0	0	1	1	1	1
1	Fujian province	123.12	1	0	1	1	0	1	1	0	0	1	0	0	0	0	0	0	0	0	0	0	0	1	0	0	1	1	0	0	2
1	Fujian province	123.12	1	0	0	1	0	0	0	0	0	1	0	0	0	0	0	0	0	0	0	0	0	1	0	1	1	0	0	0	1
1	Fujian province	123.12	3	2	0	0	0	0	1	0	2	1	1	1	1	0	0	0	0	0	0	0	0	1	1	0	0	1	0	1	0
1	Fujian province	123.12	4	2	0	1	0	0	1	1	2	1	0	1	0	0	0	0	0	0	0	0	0	0	1	0	0	1	0	1	0
1	Fujian province	123.12	3	2	0	0	0	0	1	1	2	1	1	1	0	0	0	0	0	0	0	0	1	1	1	0	1	1	0	1	0
1	Fujian province	123.12	3	2	0	1	0	0	1	0	1	1	0	0	0	0	0	0	0	0	0	0	0	1	1	0	0	1	0	1	0
1	Fujian province	123.12	6	2	0	0	0	0	1	1	1	1	0	1	0	0	0	0	1	0	0	0	0	1	1	0	0	1	1	1	0
1	Fujian province	123.12	5	2	0	0	0	0	1	1	2	1	1	1	1	0	1	1	0	0	0	0	1	1	1	0	0	1	0	1	0
1	Fujian province	123.12	4	2	0	1	0	0	1	0	1	1	0	0	0	0	0	0	0	0	0	0	0	1	1	0	1	1	0	0	0
1	Fujian province	123.12	5	2	0	1	0	0	1	1	1	1	1	1	1	0	0	0	0	0	0	0	0	1	0	1	0	1	0	0	0
1	Fujian province	123.12	2	2	0	0	0	0	1	1	2	1	1	1	0	0	0	0	0	0	0	0	0	1	1	0	0	1	0	1	0
1	Fujian province	123.12	2	0	0	0	0	1	1	1	0	1	0	0	0	0	0	0	1	0	0	0	0	1	1	0	1	1	0	1	2
1	Fujian province	123.12	2	2	0	1	0	0	1	0	1	1	0	1	0	0	0	0	0	0	0	0	0	1	1	0	0	1	0	1	0
1	Fujian province	123.12	2	0	0	1	0	1	1	0	1	1	0	0	0	0	0	0	0	0	0	0	0	1	1	1	0	1	1	0	0
1	Fujian province	123.12	4	0	0	1	0	1	1	0	1	1	0	0	0	0	0	0	0	0	0	0	0	1	0	0	0	0	0	0	2
1	Fujian province	123.12	7	2	0	1	1	1	1	1	1	1	0	1	0	0	0	0	0	0	0	0	0	1	0	0	0	1	0	1	0
1	Fujian province	123.12	2	0	0	1	0	1	1	1	1	0	0	0	0	0	0	0	0	0	0	0	0	1	1	1	1	0	0	1	0
1	Fujian province	123.12	6	2	0	1	0	0	1	1	2	1	0	1	0	0	0	0	0	0	0	0	1	1	1	0	0	1	0	0	0
1	Fujian province	123.12	2	0	0	1	0	0	1	0	1	1	0	0	0	0	0	0	0	0	0	0	0	1	0	0	1	0	0	0	2
1	Fujian province	123.12	7	0	0	1	0	1	1	0	1	1	0	0	0	0	0	0	0	0	0	0	0	1	1	1	0	1	1	1	2
1	Fujian province	123.12	3	0	0	1	0	1	1	0	1	1	0	0	0	0	0	0	0	0	0	0	0	1	1	1	0	1	0	1	0
1	Fujian province	123.12	5	0	0	1	0	1	1	0	2	0	0	0	0	0	0	0	0	0	0	0	0	1	1	0	1	1	0	0	1
1	Fujian province	123.12	5	2	0	1	0	1	1	1	1	1	0	0	0	0	0	0	0	0	0	0	1	0	1	0	1	1	0	1	0
1	Fujian province	123.12	3	0	0	1	0	1	1	0	1	1	0	0	0	0	0	0	0	0	0	0	0	0	1	1	1	1	0	0	1
1	Fujian province	123.12	2	2	0	1	0	0	1	0	1	1	0	0	0	0	0	0	0	0	0	0	0	1	1	0	0	1	0	1	0
1	Fujian province	123.12	2	0	0	1	0	1	1	0	2	1	0	0	0	0	0	0	1	0	0	0	0	1	1	1	0	1	0	0	0
1	Fujian province	123.12	2	2	0	1	0	1	1	0	1	1	0	0	0	0	0	0	0	0	0	0	0	1	1	0	0	1	0	1	1
1	Fujian province	123.12	2	2	0	1	0	1	0	0	0	1	0	0	0	0	0	0	0	0	0	0	0	1	1	0	0	1	0	1	1
1	Fujian province	123.12	2	2	0	1	0	1	1	0	1	1	0	0	0	0	0	0	0	0	0	0	0	1	1	0	0	1	0	1	0
1	Fujian province	123.12	5	1	0	1	0	0	1	0	1	1	1	1	0	0	0	0	0	0	0	0	0	1	1	0	1	1	0	1	0
1	Fujian province	123.12	3	0	0	1	0	1	0	0	0	1	0	0	0	0	0	0	0	0	0	0	0	1	1	0	0	0	0	1	0
1	Fujian province	123.12	5	2	0	1	0	1	1	0	1	1	0	0	0	0	0	0	0	0	0	0	0	0	1	0	1	1	0	0	0
1	Fujian province	123.12	1	0	0	0	0	1	1	1	1	1	0	0	0	0	0	0	0	0	0	0	0	1	1	0	1	1	1	1	0
1	Fujian province	123.12	3	2	0	1	0	1	1	1	2	1	0	1	0	0	0	0	0	0	0	1	0	1	1	0	0	1	0	1	0
1	Fujian province	123.12	7	0	0	1	0	1	1	1	1	1	1	0	0	0	0	0	0	0	0	0	0	1	1	0	1	1	0	1	0
1	Fujian province	123.12	4	2	0	1	0	0	1	0	1	1	0	0	0	0	0	0	0	0	0	0	0	1	1	0	0	1	0	1	1
1	Fujian province	123.12	3	0	0	0	0	0	1	1	2	1	1	1	0	0	0	0	1	0	0	0	0	1	1	0	0	1	1	1	0
1	Fujian province	123.12	5	2	0	1	0	0	1	0	1	1	0	0	0	0	0	0	0	0	0	0	0	1	1	0	0	1	0	0	0
1	Fujian province	123.12	6	2	0	1	0	0	1	1	1	1	0	0	0	0	0	0	0	0	0	0	0	1	1	0	0	1	0	1	0
1	Fujian province	123.12	3	1	0	1	0	1	1	1	1	1	0	1	0	0	0	0	0	0	0	0	1	1	1	0	0	1	1	1	0
1	Fujian province	123.12	5	0	1	1	0	1	1	0	1	0	0	0	0	0	0	0	0	0	0	0	0	1	1	1	0	1	0	0	1
1	Fujian province	123.12	3	2	0	0	0	0	1	1	2	1	1	1	1	0	0	0	1	0	0	0	1	0	1	0	0	1	0	1	0
1	Fujian province	123.12	2	2	1	1	0	0	1	0	0	1	0	0	0	0	0	0	0	0	0	0	0	1	0	1	0	0	0	0	0
1	Fujian province	123.12	3	0	0	1	0	0	1	0	1	1	0	0	0	0	0	0	0	0	0	0	0	1	1	1	0	1	0	0	0
1	Fujian province	123.12	2	0	0	1	0	0	1	0	1	1	0	0	0	0	0	0	0	0	0	0	0	1	1	1	0	1	0	0	0
1	Fujian province	123.12	4	2	0	0	0	0	1	1	1	1	1	1	0	0	0	0	0	0	0	0	1	1	1	0	0	1	1	1	0
1	Fujian province	123.12	4	0	0	1	0	0	1	1	2	1	0	1	0	0	0	0	0	0	0	0	0	0	1	0	0	1	1	1	0
1	Fujian province	123.12	3	2	0	1	1	0	1	0	1	1	0	0	0	0	0	0	0	0	0	0	0	1	1	0	0	1	0	0	0
1	Fujian province	123.12	2	2	0	1	0	0	1	0	1	1	0	0	0	0	0	0	0	0	0	0	0	1	1	0	0	0	0	0	0
1	Fujian province	123.12	4	1	0	1	0	0	1	1	1	1	1	1	0	0	0	0	0	0	0	0	0	1	1	0	0	1	0	1	0
1	Fujian province	123.12	2	0	0	1	0	1	1	0	1	1	0	0	0	0	0	0	0	0	0	0	0	1	1	0	0	1	0	0	0
1	Fujian province	123.12	3	2	0	0	0	1	1	1	1	0	1	1	1	0	0	0	1	0	0	0	1	1	1	0	0	1	0	1	0
1	Fujian province	123.12	5	2	0	0	0	0	1	1	2	1	1	1	0	0	0	0	1	1	1	0	20	1	1	0	0	1	0	1	0
1	Fujian province	123.12	4	2	0	0	0	0	1	1	2	1	1	1	1	0	1	1	1	0	0	1	2	1	1	0	0	1	0	1	0
1	Fujian province	123.12	7	2	0	0	0	0	1	1	2	1	1	1	0	0	0	0	1	0	0	0	0	1	1	0	0	1	0	0	0
1	Fujian province	123.12	4	2	0	0	0	1	1	1	2	1	1	1	1	0	1	1	1	0	0	0	1	1	1	0	0	1	1	1	0
1	Fujian province	123.12	2	0	0	1	0	0	1	0	1	1	0	0	0	0	0	0	0	0	0	0	0	1	1	0	0	0	0	0	0
1	Fujian province	123.12	6	2	0	1	0	0	1	0	0	1	0	1	0	0	0	0	0	0	0	0	0	1	0	0	0	1	0	0	0
1	Fujian province	123.12	2	1	0	1	0	0	1	0	1	1	0	0	0	0	0	0	0	0	0	0	0	1	1	0	0	1	0	0	0
1	Fujian province	123.12	1	0	0	1	0	1	0	0	1	0	0	0	0	0	0	0	0	0	0	0	0	1	0	1	0	0	0	0	1
1	Fujian province	123.12	2	2	0	0	0	0	1	1	2	1	0	1	1	0	0	0	0	0	0	0	1	1	1	0	0	1	0	0	0
1	Fujian province	123.12	2	0	0	1	0	1	1	0	1	1	0	0	0	0	0	0	0	0	0	0	0	1	0	1	0	0	0	0	2
1	Fujian province	123.12	2	0	0	1	0	1	0	0	1	0	0	0	0	0	0	0	0	0	0	0	0	1	0	1	0	1	0	0	1
1	Fujian province	123.12	2	2	0	1	0	1	1	0	1	1	0	0	0	0	0	0	0	0	0	0	0	1	1	0	0	1	0	0	0
1	Fujian province	123.12	2	0	0	1	0	1	0	0	1	0	0	0	0	0	0	0	0	0	0	0	0	1	1	1	0	1	0	0	1
1	Fujian province	123.12	2	0	0	1	0	0	1	0	0	1	0	0	0	0	0	0	0	0	0	0	0	1	1	1	1	1	0	0	2
1	Fujian province	123.12	1	0	0	1	0	1	0	0	0	1	0	0	0	0	0	0	0	0	0	0	0	1	1	1	0	1	0	0	2
1	Fujian province	123.12	4	2	0	0	0	0	1	1	2	1	1	1	0	1	0	0	1	1	1	0	2	0	1	0	1	1	0	1	0
1	Fujian province	123.12	5	2	0	1	0	1	1	0	2	1	0	1	0	0	0	0	0	0	0	0	0	1	1	0	1	1	0	1	0
1	Fujian province	123.12	4	2	0	0	0	1	1	1	2	1	1	1	1	0	0	0	0	0	0	0	1	1	1	0	1	1	0	1	0
1	Fujian province	123.12	2	0	0	1	0	0	0	0	2	0	0	0	0	0	0	0	0	0	0	0	0	1	1	0	0	1	0	0	0
1	Fujian province	123.12	4	0	0	1	0	0	1	1	1	1	1	0	0	0	0	0	0	0	0	0	0	1	1	0	0	1	0	1	0
1	Fujian province	123.12	7	0	0	0	0	1	1	0	1	1	0	0	0	0	1	0	0	0	0	0	1	1	1	0	0	1	0	1	0
1	Fujian province	123.12	4	2	0	1	0	0	1	1	1	1	1	1	0	0	0	0	0	0	0	1	0	1	1	0	0	1	0	1	0
1	Fujian province	123.12	1	2	0	1	0	1	1	0	1	1	0	0	0	0	0	0	0	0	0	0	0	1	1	0	1	1	0	1	0
1	Fujian province	123.12	4	0	0	1	0	0	1	0	2	1	0	1	0	0	0	0	0	0	0	0	0	1	1	1	0	1	0	1	1
1	Fujian province	123.12	4	0	0	1	0	1	1	0	2	1	1	1	0	0	0	0	0	0	0	0	0	1	1	0	0	1	0	1	0
1	Fujian province	123.12	4	2	0	1	0	1	1	0	2	1	1	1	0	0	0	0	0	0	0	0	0	1	1	0	0	1	0	1	0
1	Fujian province	123.12	2	2	0	1	0	0	0	0	0	1	0	0	0	0	0	0	0	0	0	0	0	1	1	1	0	1	1	0	0
1	Fujian province	123.12	2	1	0	1	0	1	0	0	0	0	0	0	0	0	0	0	0	0	0	0	0	1	0	0	0	1	0	1	0
1	Fujian province	123.12	2	2	0	1	0	0	1	0	1	1	0	0	0	0	0	0	0	0	0	0	0	1	1	1	0	1	0	0	0
1	Fujian province	123.12	2	2	0	1	0	0	1	0	0	1	0	0	0	0	0	0	0	0	0	0	0	1	1	0	0	1	0	1	0
1	Fujian province	123.12	11	2	0	1	0	1	1	0	1	1	0	0	0	0	0	0	0	0	0	0	0	1	1	0	0	1	0	1	0
1	Fujian province	123.12	2	0	0	1	0	1	1	0	1	1	0	0	0	0	0	0	0	0	0	0	0	1	1	0	0	1	0	0	0
1	Fujian province	123.12	8	2	0	1	0	1	1	0	1	1	0	0	0	0	0	0	0	0	0	0	0	1	1	0	0	1	0	0	0
1	Fujian province	123.12	6	0	0	1	0	0	1	0	1	1	0	0	0	0	0	0	0	0	0	0	0	1	1	0	0	1	0	0	1
1	Fujian province	123.12	2	2	0	1	0	0	1	0	1	1	0	0	0	0	0	0	0	0	0	0	0	1	1	0	0	1	0	1	2
1	Fujian province	123.12	1	0	0	1	0	1	1	0	1	0	0	0	0	0	0	0	0	0	0	0	0	1	0	0	0	0	0	0	2
1	Fujian province	123.12	2	1	0	1	0	0	1	0	1	1	0	0	0	0	0	0	0	0	0	0	0	1	1	0	0	0	0	1	1
1	Fujian province	123.12	3	2	0	1	0	1	1	0	1	0	0	0	0	0	0	0	0	0	0	0	1	1	1	0	0	1	1	1	0
1	Fujian province	123.12	1	0	0	1	1	0	1	0	2	1	0	0	0	0	0	0	0	0	0	0	0	1	1	0	0	1	0	1	0
1	Fujian province	123.12	7	2	0	1	0	0	1	1	2	1	1	1	1	0	0	0	0	0	0	0	1	1	1	0	0	1	1	1	0
1	Fujian province	123.12	6	2	0	1	0	1	1	0	1	1	0	0	0	0	0	0	0	0	0	0	0	1	1	0	0	1	0	0	1
1	Fujian province	123.12	5	0	0	1	0	0	1	0	1	1	0	0	0	0	0	0	0	0	0	0	0	1	0	0	0	1	0	1	2
1	Fujian province	123.12	5	2	0	1	0	1	1	0	1	1	0	0	0	0	0	0	0	0	0	0	0	1	1	1	0	0	0	0	1
1	Fujian province	123.12	5	2	0	1	0	1	1	0	1	1	0	0	0	0	0	0	0	0	0	0	0	1	0	1	0	1	0	0	2
1	Fujian province	123.12	4	0	0	1	0	1	1	0	1	1	0	0	0	0	0	0	0	0	0	0	0	1	1	0	0	0	0	0	1
1	Fujian province	123.12	2	0	0	1	0	1	1	0	0	1	0	0	0	0	0	0	0	0	0	0	0	1	0	1	0	1	0	0	2
1	Fujian province	123.12	4	2	0	1	0	1	1	1	1	1	0	0	0	0	1	1	0	0	0	0	1	1	1	0	0	1	1	0	1
1	Fujian province	123.12	4	0	0	1	0	1	1	1	1	1	0	0	0	0	0	0	0	0	0	0	0	1	1	0	1	1	0	1	0
1	Fujian province	123.12	4	2	0	1	0	0	1	1	2	1	0	0	0	0	0	0	0	0	0	0	0	1	1	0	0	1	0	1	0
1	Fujian province	123.12	9	2	0	0	0	0	1	0	2	1	0	0	0	0	0	0	0	0	0	0	0	1	1	0	0	1	0	1	0
1	Fujian province	123.12	3	0	0	1	0	1	1	0	1	1	0	0	0	0	0	0	0	0	0	0	0	1	0	0	0	1	1	0	2
1	Fujian province	123.12	2	0	1	1	0	1	1	0	1	1	0	0	0	0	0	0	0	0	0	0	0	1	0	1	1	0	0	0	1
1	Fujian province	123.12	5	0	0	1	0	1	1	0	1	1	0	0	0	0	0	0	1	0	0	0	0	1	1	1	0	1	1	0	0
1	Fujian province	123.12	3	1	0	1	0	1	1	1	2	1	0	0	0	0	0	0	1	0	0	0	0	1	1	0	0	1	0	1	1
1	Fujian province	123.12	3	2	0	1	0	0	1	1	1	0	1	1	1	0	0	0	0	0	0	0	0	1	1	0	0	1	0	1	0
1	Fujian province	123.12	5	0	0	1	0	1	1	0	2	1	0	0	0	0	0	0	0	0	0	0	0	1	1	1	0	1	1	0	2
1	Fujian province	123.12	6	2	0	1	0	1	1	1	2	1	1	0	0	0	1	0	0	0	0	0	1	1	1	0	0	0	0	1	0
1	Fujian province	123.12	3	0	0	1	0	0	1	0	2	1	0	1	0	0	1	0	1	1	1	0	1	1	1	0	0	1	0	1	0
1	Fujian province	123.12	4	2	0	0	0	0	1	1	2	1	1	1	1	0	0	0	0	1	1	0	1	0	1	0	0	1	0	1	0
1	Fujian province	123.12	2	2	0	1	0	0	1	0	1	1	1	1	0	0	0	0	0	0	0	0	0	1	1	0	0	1	0	1	0
1	Fujian province	123.12	5	1	0	0	0	0	1	0	2	1	1	0	0	0	0	0	0	0	0	0	0	1	1	0	0	1	0	1	0
1	Fujian province	123.12	3	2	0	0	0	0	1	0	2	1	1	1	1	0	1	1	0	0	0	0	2	1	1	0	0	1	0	1	0
1	Fujian province	123.12	2	0	1	1	0	1	1	0	1	0	0	0	0	0	0	0	0	0	0	0	0	1	1	0	0	1	0	1	1
1	Fujian province	123.12	5	2	0	1	0	0	1	1	2	1	1	0	0	0	0	0	0	1	1	0	1	1	1	0	0	1	0	1	0
1	Fujian province	123.12	4	2	0	0	0	0	1	1	2	1	0	1	0	0	0	0	0	0	0	0	0	1	1	0	0	1	0	1	0
1	Fujian province	123.12	5	0	0	0	0	1	1	0	2	1	0	1	0	0	1	1	0	0	0	0	1	1	0	0	0	1	0	1	0
1	Fujian province	123.12	3	2	1	1	0	1	1	0	2	1	1	1	0	0	0	0	0	0	0	0	1	1	1	0	0	1	0	1	0
1	Fujian province	123.12	6	2	0	1	0	0	0	0	1	0	0	0	0	0	0	0	0	0	0	0	0	1	1	1	0	1	0	1	0
1	Fujian province	123.12	6	2	0	0	0	0	1	1	2	1	1	1	0	0	1	1	1	0	0	0	1	1	1	0	0	1	0	1	0
1	Fujian province	123.12	3	2	0	1	0	0	1	0	1	1	0	0	0	0	0	0	0	0	0	0	0	1	1	0	0	1	0	1	0
1	Fujian province	123.12	9	2	0	1	0	0	1	0	1	1	0	0	0	0	0	0	0	0	0	0	0	1	1	0	0	1	1	0	0
1	Fujian province	123.12	7	2	0	1	0	0	1	1	1	1	0	1	0	0	0	0	0	0	0	0	1	0	1	0	0	1	1	0	0
1	Fujian province	123.12	5	2	0	0	0	0	1	0	2	1	0	1	0	0	0	0	0	0	0	0	3	0	1	0	1	1	1	1	0
1	Gansu province	104.82	3	2	0	1	0	0	1	0	1	1	0	0	0	0	0	0	0	0	0	0	0	1	1	0	1	1	0	1	1
1	Gansu province	104.82	4	2	0	0	0	0	1	1	2	1	1	1	0	0	0	0	0	0	0	0	2	1	1	1	0	1	0	0	0
1	Gansu province	104.82	5	2	0	1	0	0	1	0	2	1	0	0	0	0	0	0	0	0	0	0	0	1	1	0	0	1	0	0	0
1	Gansu province	104.82	3	0	1	1	0	0	0	0	0	0	0	0	0	0	0	0	0	0	0	0	0	1	0	1	1	0	1	0	0
1	Gansu province	104.82	3	2	0	1	0	0	1	0	2	1	1	1	0	0	0	0	0	0	0	0	0	1	1	0	0	1	0	1	0
1	Gansu province	104.82	3	2	0	0	0	0	1	1	1	1	1	1	0	0	0	0	0	0	0	0	0	1	1	0	0	1	0	1	1
1	Gansu province	104.82	5	0	0	1	0	1	1	0	1	1	0	0	0	0	1	0	0	0	0	0	1	1	0	0	0	0	0	1	1
1	Gansu province	104.82	3	0	0	1	0	0	1	0	1	1	0	0	0	0	0	0	0	0	0	0	0	1	1	1	0	1	0	1	1
1	Gansu province	104.82	5	0	0	1	1	0	1	0	1	1	1	0	0	0	0	0	0	0	0	0	0	1	0	0	0	1	0	1	0
1	Gansu province	104.82	1	0	0	1	0	1	1	0	1	1	0	0	0	0	0	0	0	0	0	0	0	1	0	0	1	1	0	0	2
1	Gansu province	104.82	2	0	0	1	1	0	1	0	1	1	0	0	0	0	0	0	0	0	0	0	0	1	0	0	0	1	0	0	2
1	Gansu province	104.82	6	0	0	1	0	1	1	0	1	1	0	0	0	0	0	0	0	0	0	0	0	1	1	1	0	0	1	1	1
1	Gansu province	104.82	3	0	0	1	0	1	1	0	1	1	0	0	0	0	0	0	0	0	0	0	0	1	1	1	0	1	0	1	1
1	Gansu province	104.82	4	1	0	1	0	1	1	0	2	1	0	0	0	0	0	0	0	0	0	0	0	1	0	0	0	0	0	1	0
1	Gansu province	104.82	1	1	0	1	0	0	1	0	1	1	0	0	0	0	0	0	0	0	0	0	0	1	0	0	0	0	0	1	2
1	Gansu province	104.82	3	0	0	1	0	0	1	0	1	1	0	0	0	0	0	0	0	0	0	0	1	1	1	0	0	0	0	1	0
1	Gansu province	104.82	3	0	0	1	0	1	1	0	0	1	0	0	0	0	0	0	0	0	0	0	0	1	1	0	0	1	0	1	1
1	Gansu province	104.82	6	1	0	1	1	0	1	0	1	0	0	0	0	0	0	0	0	0	0	0	0	1	1	0	0	0	0	1	1
1	Gansu province	104.82	4	1	0	1	0	1	1	1	1	0	0	0	0	0	0	0	0	0	0	0	0	1	1	0	0	1	0	1	0
1	Gansu province	104.82	4	0	0	1	0	1	1	0	2	1	0	0	0	0	0	0	0	0	0	0	0	1	1	0	0	1	0	1	0
1	Gansu province	104.82	2	0	0	1	0	0	1	0	1	1	0	0	0	0	0	0	0	0	0	0	1	1	1	1	0	0	0	1	0
1	Gansu province	104.82	6	0	0	1	0	1	1	0	1	1	0	0	0	0	0	0	0	0	0	0	0	1	1	0	0	1	0	1	2
1	Gansu province	104.82	6	0	0	1	0	1	1	0	1	1	0	0	0	0	0	0	0	0	0	0	0	1	1	0	0	1	0	1	1
1	Gansu province	104.82	1	1	0	1	0	1	1	0	1	1	0	0	0	0	0	0	0	0	0	0	0	1	0	1	0	0	0	0	1
1	Gansu province	104.82	5	2	0	1	0	1	1	0	1	1	0	0	0	0	1	0	0	0	0	0	1	1	1	0	0	1	0	1	0
1	Gansu province	104.82	2	2	0	1	0	1	1	0	0	1	0	0	0	0	0	0	0	0	0	0	0	1	1	1	0	1	0	1	0
1	Gansu province	104.82	2	0	0	1	0	1	1	0	1	1	0	0	0	0	0	0	0	0	0	0	0	1	1	0	0	0	0	1	1
1	Gansu province	104.82	1	2	0	1	0	0	1	0	1	1	0	0	0	0	0	0	0	0	0	0	0	1	0	1	0	1	0	0	0
1	Gansu province	104.82	6	0	0	1	0	1	1	0	1	0	0	0	0	0	0	0	0	0	0	0	0	1	0	0	0	0	0	1	0
1	Gansu province	104.82	1	0	0	1	0	1	1	0	1	1	0	0	0	0	0	0	0	0	0	0	0	1	1	0	0	1	1	1	0
1	Gansu province	104.82	2	0	0	1	0	0	1	0	1	0	0	0	0	0	0	0	0	0	0	0	0	1	0	0	0	0	0	0	1
1	Gansu province	104.82	2	0	0	1	0	1	1	0	1	1	0	0	0	0	0	0	0	0	0	0	0	1	1	1	0	1	0	0	0
1	Gansu province	104.82	11	0	0	0	0	0	1	1	2	1	1	0	0	0	0	0	0	0	0	0	0	0	1	0	0	1	1	1	0
1	Gansu province	104.82	6	2	0	0	0	1	1	1	2	1	0	1	0	0	1	1	0	0	0	0	1	1	1	0	0	1	1	1	0
1	Gansu province	104.82	4	0	0	1	1	1	1	1	2	0	1	1	1	0	0	0	0	0	0	0	0	1	1	0	0	0	0	1	0
1	Gansu province	104.82	5	2	0	0	0	0	1	1	1	1	1	1	1	0	1	1	1	0	0	0	1	1	1	0	0	1	1	1	0
1	Gansu province	104.82	2	0	0	1	0	1	1	0	1	1	0	1	0	0	0	0	0	0	0	0	0	1	1	1	0	1	0	0	1
1	Gansu province	104.82	3	0	0	1	0	0	1	1	2	0	0	0	0	0	0	0	0	0	0	0	2	1	1	0	0	1	0	1	2
1	Gansu province	104.82	3	0	0	1	0	0	0	0	1	0	0	0	0	0	0	0	0	0	0	0	0	0	1	0	0	1	0	1	2
1	Gansu province	104.82	6	2	0	1	0	0	1	0	2	1	1	1	0	0	0	0	0	0	0	0	0	1	1	0	0	1	0	1	0
1	Gansu province	104.82	3	0	0	1	1	1	1	0	1	1	0	0	0	0	0	0	0	0	0	0	0	0	1	0	0	1	0	1	1
1	Gansu province	104.82	5	0	0	0	0	0	1	1	2	1	1	0	0	0	0	0	0	0	0	0	0	1	1	0	0	1	0	1	0
1	Gansu province	104.82	5	2	0	1	0	0	1	0	1	1	0	0	0	0	0	0	0	0	0	0	0	0	1	0	0	1	0	1	2
1	Gansu province	104.82	4	2	0	0	0	0	1	1	2	1	1	1	0	0	1	1	0	0	0	0	2	1	1	0	0	1	0	1	0
1	Gansu province	104.82	6	0	1	1	0	0	1	0	1	1	0	0	0	0	0	0	0	0	0	0	0	1	1	1	0	1	0	1	2
1	Gansu province	104.82	2	0	0	1	0	0	1	0	1	1	0	0	0	0	0	0	0	0	0	0	0	1	1	0	0	1	0	1	1
1	Gansu province	104.82	6	2	0	1	0	1	1	1	2	1	0	1	0	0	1	1	0	0	0	0	1	1	1	0	0	1	0	1	0
1	Gansu province	104.82	4	0	0	1	0	0	1	0	2	1	0	1	0	0	0	0	0	0	0	0	0	1	1	1	0	0	0	1	0
1	Gansu province	104.82	4	1	0	1	1	0	1	1	2	1	1	1	0	0	0	0	0	0	0	0	1	1	1	0	0	1	0	1	0
1	Gansu province	104.82	3	2	0	1	0	1	1	0	1	1	0	1	0	0	0	0	0	0	0	0	0	1	1	1	0	1	0	1	1
1	Gansu province	104.82	2	2	0	1	0	0	1	1	2	1	0	1	0	0	1	1	0	0	0	0	1	1	1	0	0	1	0	1	0
1	Gansu province	104.82	4	0	0	1	0	0	1	0	1	1	0	0	0	0	0	0	0	0	0	0	0	1	1	1	0	1	1	1	0
1	Gansu province	104.82	3	0	0	1	0	1	1	0	1	1	0	0	0	0	0	0	0	0	0	0	0	1	1	1	0	1	0	0	0
1	Gansu province	104.82	8	2	0	1	0	1	1	0	2	1	0	1	0	0	0	0	0	0	0	0	0	1	1	0	0	1	0	1	0
1	Gansu province	104.82	6	0	0	1	0	0	1	0	1	1	0	0	0	0	0	0	0	0	0	0	0	1	1	0	0	0	0	1	0
1	Gansu province	104.82	2	2	0	1	0	0	1	0	1	1	0	0	0	0	0	0	0	0	0	0	0	1	1	0	0	1	1	0	2
1	Gansu province	104.82	2	0	1	1	0	0	1	0	1	0	0	0	0	0	0	0	0	0	0	0	0	1	1	1	0	0	0	1	1
1	Gansu province	104.82	6	0	1	1	1	0	1	0	2	0	0	0	0	0	0	0	0	0	0	0	0	1	1	1	0	1	0	1	1
1	Gansu province	104.82	4	0	0	1	0	1	1	0	1	1	0	0	0	0	0	0	0	0	0	0	0	1	0	1	0	0	0	0	2
1	Gansu province	104.82	6	2	0	1	1	0	1	0	2	1	0	0	0	0	0	0	0	0	0	0	0	0	1	1	0	1	1	0	0
1	Gansu province	104.82	3	0	0	1	0	0	1	0	1	1	0	0	0	0	0	0	0	0	0	0	0	1	1	1	0	1	0	0	0
1	Gansu province	104.82	1	2	0	1	0	1	1	0	1	1	0	0	0	0	0	0	0	0	0	0	0	1	1	0	0	1	1	1	0
1	Gansu province	104.82	2	0	0	1	0	0	0	0	0	1	0	0	0	0	0	0	0	0	0	0	0	1	1	0	0	0	0	0	1
1	Gansu province	104.82	4	0	0	1	0	1	1	1	1	1	0	0	0	0	0	0	0	0	0	0	0	1	1	1	0	1	0	1	0
1	Gansu province	104.82	2	2	0	1	0	0	1	0	1	1	0	0	0	0	0	0	0	0	0	0	0	1	1	0	0	1	1	1	1
1	Gansu province	104.82	6	0	0	1	0	0	1	0	1	1	0	0	0	0	0	0	0	0	0	0	0	1	1	0	0	1	0	1	1
1	Gansu province	104.82	3	2	0	0	0	0	1	1	2	1	1	1	0	0	0	0	1	0	0	0	0	1	1	0	0	1	0	1	0
1	Gansu province	104.82	6	2	0	1	0	0	1	0	1	1	0	0	0	0	0	0	0	0	0	0	0	1	1	0	0	1	0	1	0
1	Gansu province	104.82	3	2	0	0	0	0	1	0	1	1	1	1	0	0	0	0	1	0	0	0	2	1	1	0	0	1	0	1	0
1	Gansu province	104.82	2	2	0	1	0	0	1	0	1	1	0	0	0	0	0	0	0	0	0	0	0	0	1	0	0	1	0	0	1
1	Gansu province	104.82	4	0	0	1	1	1	1	0	1	1	0	0	0	0	0	0	0	0	0	0	0	1	1	0	0	1	0	1	1
1	Gansu province	104.82	8	0	0	1	0	0	1	0	2	1	0	0	0	0	0	0	0	0	0	0	0	1	0	1	0	0	0	0	0
1	Gansu province	104.82	5	0	0	1	0	0	1	0	2	1	1	0	0	0	0	0	0	0	0	0	0	1	1	0	0	1	0	1	0
1	Gansu province	104.82	5	0	0	1	0	1	1	1	0	1	0	0	0	0	0	0	0	0	0	0	0	1	1	1	0	0	0	0	1
1	Gansu province	104.82	2	2	0	1	0	1	1	0	1	1	0	0	0	0	0	0	0	0	0	0	0	1	1	0	0	1	0	0	0
1	Gansu province	104.82	5	2	0	1	0	0	1	0	2	1	1	0	0	0	0	0	0	0	0	0	0	1	1	0	0	1	0	1	0
1	Gansu province	104.82	6	0	0	1	0	0	1	0	1	1	0	0	0	0	0	0	0	0	0	0	0	1	1	0	0	1	0	1	0
1	Gansu province	104.82	2	2	1	1	0	1	1	0	1	1	0	0	0	0	0	0	0	0	0	0	0	1	1	1	0	0	0	1	1
1	Gansu province	104.82	1	2	0	1	0	0	1	0	1	1	0	0	0	0	0	0	0	0	0	0	1	1	0	1	0	0	0	0	1
1	Gansu province	104.82	7	0	0	1	0	0	1	1	2	1	0	0	0	0	0	0	0	0	0	0	0	1	1	0	0	1	0	1	2
1	Gansu province	104.82	5	0	0	1	0	0	0	1	1	0	0	0	0	0	0	0	0	0	0	0	0	1	1	0	0	1	0	1	1
1	Gansu province	104.82	2	0	0	1	0	1	1	0	1	1	0	0	0	0	0	0	0	0	0	0	0	1	1	0	0	1	1	1	2
1	Gansu province	104.82	5	2	0	0	0	1	1	0	1	1	0	0	0	0	0	0	0	0	0	0	0	0	1	0	0	1	0	1	0
1	Gansu province	104.82	2	2	0	1	0	0	1	0	1	1	1	1	1	0	0	0	0	0	0	0	0	1	1	0	0	1	0	1	0
1	Gansu province	104.82	2	0	0	1	0	1	1	0	1	1	0	0	0	0	0	0	0	0	0	0	0	1	1	0	0	1	0	1	0
1	Gansu province	104.82	6	1	0	1	0	0	0	1	2	0	1	0	0	0	0	0	0	0	0	0	0	1	0	0	0	1	0	1	0
1	Gansu province	104.82	2	0	0	1	0	1	1	0	1	1	0	0	0	0	0	0	0	0	0	0	0	1	1	1	0	0	0	0	1
1	Gansu province	104.82	2	2	0	1	0	0	1	1	2	1	1	1	0	0	0	0	0	0	0	0	0	1	1	0	0	1	0	1	1
1	Gansu province	104.82	4	0	0	1	0	0	1	0	1	1	0	0	0	0	0	0	0	0	0	0	0	1	1	0	0	1	0	1	0
1	Gansu province	104.82	2	0	0	1	0	1	1	0	1	0	1	1	0	0	0	0	0	0	0	0	0	1	1	1	0	0	0	1	0
1	Gansu province	104.82	2	0	0	1	0	0	1	0	1	1	0	0	0	0	0	0	0	0	0	0	0	1	0	1	0	1	0	0	0
1	Gansu province	104.82	5	0	0	1	0	1	1	0	0	0	0	0	0	0	0	0	0	0	0	0	0	1	1	1	0	1	0	1	2
1	Gansu province	104.82	5	0	0	1	0	1	1	0	2	1	0	0	0	0	0	0	0	0	0	0	0	1	1	1	0	1	1	0	1
1	Gansu province	104.82	2	0	0	1	0	0	1	0	1	1	0	0	0	0	0	0	0	0	0	0	0	1	1	1	0	0	0	0	0
1	Gansu province	104.82	5	0	0	1	0	0	1	1	1	1	1	1	0	0	0	0	0	0	0	0	5	1	1	0	0	0	0	0	0
1	Gansu province	104.82	5	2	0	1	0	1	1	0	1	0	0	0	0	0	0	0	0	0	0	0	0	0	1	0	0	1	0	1	0
1	Gansu province	104.82	6	2	0	1	0	0	1	1	1	0	1	1	0	0	0	0	1	0	0	0	1	1	1	0	0	1	0	1	0
1	Gansu province	104.82	4	2	0	0	0	1	1	0	1	1	0	1	0	0	1	1	0	1	1	0	1	0	1	0	0	1	1	1	0
1	Gansu province	104.82	4	0	0	1	0	0	1	1	2	1	1	1	0	0	0	0	0	0	0	0	1	1	1	0	0	1	0	1	0
1	Gansu province	104.82	5	0	0	1	0	1	1	0	1	1	0	0	0	0	0	0	0	0	0	0	0	1	1	1	0	1	0	1	1
1	Gansu province	104.82	3	0	0	1	0	0	1	1	2	1	0	1	0	0	0	0	0	0	0	0	0	1	1	0	0	1	0	1	0
1	Gansu province	104.82	2	2	0	1	0	1	1	0	1	1	0	0	0	0	0	0	0	0	0	0	0	1	1	0	0	0	0	1	2
1	Gansu province	104.82	2	0	0	1	0	0	1	0	0	0	0	0	0	0	0	0	0	0	0	0	0	1	1	1	0	0	0	1	0
1	Gansu province	104.82	1	0	0	1	0	0	1	0	0	1	0	0	0	0	0	0	0	0	0	0	0	1	0	1	0	1	0	1	2
1	Gansu province	104.82	4	2	0	1	0	0	1	1	1	1	1	1	1	0	0	0	0	0	0	0	0	1	1	0	1	1	0	0	0
1	Gansu province	104.82	2	0	0	1	1	1	1	0	1	0	0	0	0	0	0	0	0	0	0	0	0	1	0	1	1	1	0	1	0
1	Gansu province	104.82	2	0	0	1	0	1	1	0	1	1	0	0	0	0	0	0	1	0	0	0	0	1	1	0	0	1	0	1	1
1	Gansu province	104.82	3	0	0	1	0	1	0	1	1	0	0	1	0	0	0	0	0	0	0	0	1	1	1	0	0	1	0	1	2
1	Gansu province	104.82	4	2	0	1	0	0	1	0	1	1	1	1	0	0	0	0	0	0	0	0	0	0	1	0	0	1	1	1	0
1	Gansu province	104.82	5	1	0	1	0	0	0	1	1	0	0	0	0	0	0	0	0	0	0	0	1	1	0	0	0	1	0	1	0
1	Gansu province	104.82	4	2	0	1	0	0	1	0	1	1	0	0	0	0	0	0	0	0	0	0	0	1	1	0	0	0	0	1	1
1	Gansu province	104.82	4	0	0	0	0	0	1	1	2	1	0	0	0	0	0	0	0	0	0	0	0	1	1	0	0	1	0	1	0
1	Gansu province	104.82	2	2	0	1	0	0	1	1	2	1	0	1	0	0	0	0	0	0	0	0	1	1	1	0	0	1	0	1	0
1	Gansu province	104.82	5	0	0	1	0	1	1	0	2	1	0	0	0	0	0	0	0	0	0	0	0	1	1	1	0	1	0	1	0
1	Gansu province	104.82	2	2	1	1	0	0	1	0	1	1	0	0	0	0	0	0	0	0	0	0	0	1	1	0	0	1	0	1	2
1	Gansu province	104.82	2	0	0	1	0	0	0	0	1	1	0	0	0	0	0	0	0	0	0	0	0	1	1	0	0	1	0	1	0
1	Gansu province	104.82	4	0	0	1	0	0	0	0	2	1	0	0	0	0	0	0	0	0	0	0	0	0	1	0	0	1	0	1	0
1	Gansu province	104.82	4	0	0	1	0	1	1	0	1	1	0	0	0	0	0	0	0	0	0	0	0	1	1	0	0	0	0	1	1
1	Gansu province	104.82	3	0	0	1	0	1	0	0	1	0	0	0	0	0	0	0	0	0	0	0	0	1	1	0	0	1	0	0	0
1	Gansu province	104.82	5	2	0	1	0	0	1	0	1	1	0	0	0	0	0	0	0	0	0	0	0	1	1	1	0	0	0	1	0
1	Gansu province	104.82	2	0	0	1	1	1	1	0	2	1	0	0	0	0	0	0	0	0	0	0	0	1	1	1	0	1	0	0	1
1	Gansu province	104.82	2	0	0	1	0	0	1	0	2	1	0	0	0	0	0	0	0	0	0	0	0	1	1	1	0	1	0	1	2
1	Gansu province	104.82	2	2	0	1	0	1	1	0	1	1	0	1	0	0	0	0	0	0	0	0	0	1	0	1	0	1	1	1	1
1	Gansu province	104.82	6	0	0	1	0	1	1	0	1	1	0	0	0	0	0	0	0	0	0	0	0	1	1	1	0	1	0	0	1
1	Gansu province	104.82	2	1	0	1	0	0	1	0	2	1	0	0	0	0	0	0	0	0	0	0	1	1	1	0	0	1	0	1	0
1	Gansu province	104.82	2	0	0	1	0	0	1	0	1	1	0	1	0	0	0	0	0	0	0	0	0	1	0	0	0	1	0	0	1
1	Gansu province	104.82	5	2	0	1	0	0	1	1	2	1	1	1	1	0	0	0	0	0	0	0	0	0	1	0	0	1	0	1	0
1	Gansu province	104.82	2	2	0	1	0	0	0	0	1	1	0	0	0	0	0	0	0	0	0	0	0	1	1	0	0	1	0	0	1
1	Gansu province	104.82	3	0	0	1	0	1	1	0	1	1	0	0	0	0	0	0	0	0	0	0	0	1	0	0	0	1	0	1	0
1	Gansu province	104.82	4	0	0	1	0	0	1	0	1	1	0	0	0	0	0	0	0	0	0	0	1	1	1	0	0	1	0	1	0
1	Gansu province	104.82	6	0	0	1	0	0	0	0	1	1	0	0	0	0	0	0	0	0	0	0	0	1	0	0	0	0	0	1	0
1	Gansu province	104.82	4	2	0	1	0	1	1	0	1	1	0	1	0	0	0	0	0	0	0	0	0	0	1	0	0	1	1	1	0
1	Gansu province	104.82	5	2	0	1	0	1	1	0	1	1	0	1	0	0	0	0	0	0	0	0	0	0	1	0	0	1	0	1	0
1	Gansu province	104.82	6	0	0	1	0	1	1	0	1	1	0	0	0	0	0	0	0	0	0	0	0	1	1	1	0	1	0	0	1
1	Gansu province	104.82	6	0	0	1	0	1	1	0	1	1	0	0	0	0	0	0	0	0	0	0	0	1	1	1	0	1	0	0	0
1	Gansu province	104.82	6	2	0	0	0	0	1	0	2	1	1	1	0	0	0	0	0	0	0	0	1	1	1	0	0	0	0	1	0
1	Gansu province	104.82	5	0	0	1	0	1	1	0	1	1	0	0	0	0	0	0	0	0	0	0	0	1	1	0	0	0	0	0	2
1	Gansu province	104.82	10	2	0	0	0	1	1	1	2	1	1	1	0	0	0	0	0	0	0	0	1	1	1	1	0	1	0	0	0
1	Gansu province	104.82	10	2	0	1	0	1	1	0	1	1	0	0	0	0	0	0	0	0	0	0	0	1	1	0	1	1	0	1	0
1	Gansu province	104.82	9	2	0	1	0	0	1	0	1	1	0	0	0	0	0	0	0	0	0	0	0	1	1	0	0	1	1	0	0
1	Gansu province	104.82	6	0	0	1	0	1	0	0	1	1	0	0	0	0	0	0	0	0	0	0	0	1	0	0	1	1	0	0	2
1	Gansu province	104.82	4	0	0	1	0	0	1	0	2	1	0	0	0	0	0	0	0	0	0	0	0	1	1	0	0	1	0	1	1
1	Gansu province	104.82	5	2	0	0	0	0	1	1	1	1	0	0	0	0	0	0	0	0	0	0	0	1	1	0	0	1	0	0	0
1	Gansu province	104.82	5	1	0	1	0	1	1	0	1	1	0	0	0	0	0	0	0	0	0	0	0	1	1	0	1	1	0	1	0
1	Gansu province	104.82	4	1	0	0	0	1	1	0	1	1	0	0	0	0	0	0	0	0	0	0	0	1	1	0	0	1	0	0	0
1	Gansu province	104.82	3	0	0	1	0	1	1	0	1	0	0	0	0	0	0	0	0	0	0	0	0	1	1	0	0	0	0	0	1
1	Gansu province	104.82	5	2	0	1	0	1	1	0	1	1	0	0	0	0	0	0	0	0	0	0	0	1	1	0	0	1	0	1	0
1	Gansu province	104.82	3	0	0	1	0	1	1	0	1	1	0	0	0	0	0	0	0	0	0	0	0	1	1	0	0	1	0	1	0
1	Gansu province	104.82	3	0	0	0	0	0	1	1	1	1	1	1	0	0	1	1	1	0	0	0	1	1	1	0	0	1	0	1	0
1	Gansu province	104.82	4	0	0	1	0	1	1	0	1	1	0	0	0	0	0	0	0	0	0	0	0	1	1	0	0	1	0	1	1
1	Gansu province	104.82	12	0	0	1	0	1	1	0	1	1	0	0	0	0	0	0	0	0	0	0	1	1	1	0	0	0	0	0	2
1	Gansu province	104.82	4	0	0	1	0	1	1	0	1	1	1	0	0	0	0	0	0	0	0	0	0	1	1	0	0	1	0	1	0
1	Gansu province	104.82	7	2	0	1	0	0	1	1	1	1	0	0	0	0	0	0	0	0	0	0	0	1	1	0	0	1	1	1	0
1	Gansu province	104.82	2	0	0	1	0	1	1	0	1	1	0	0	0	0	0	0	0	0	0	0	0	0	1	0	0	1	0	1	1
1	Gansu province	104.82	3	0	0	1	0	0	0	0	1	1	0	0	0	0	0	0	0	0	0	0	0	1	1	0	0	1	0	1	0
1	Gansu province	104.82	4	0	0	1	0	1	1	0	2	1	0	0	0	0	0	0	0	0	0	0	0	1	1	0	0	1	0	0	1
1	Gansu province	104.82	5	0	0	1	0	1	1	0	1	1	0	0	0	0	0	0	0	0	0	0	0	1	1	1	0	1	0	0	0
1	Gansu province	104.82	5	1	0	0	0	0	1	0	2	1	1	1	0	0	0	0	0	0	0	0	0	1	1	0	0	1	0	1	0
1	Gansu province	104.82	4	0	0	1	0	0	1	1	2	1	0	0	0	0	0	0	0	0	0	0	0	0	1	0	0	1	1	1	1
1	Gansu province	104.82	6	0	0	1	0	1	1	1	2	1	1	1	0	0	0	0	0	0	0	0	0	1	1	0	0	1	0	1	0
1	Gansu province	104.82	3	0	0	0	0	1	1	1	1	1	0	1	1	0	0	0	0	0	0	0	0	1	1	1	0	1	0	1	0
1	Gansu province	104.82	6	2	0	1	0	0	1	0	1	1	0	0	0	0	0	0	0	0	0	0	0	1	1	0	0	1	0	1	1
1	Gansu province	104.82	5	2	0	0	0	1	1	1	2	1	1	1	1	0	0	0	0	0	0	0	1	0	1	0	0	1	0	1	0
1	Gansu province	104.82	8	2	0	1	0	1	1	0	1	0	0	1	0	0	0	0	0	0	0	1	0	1	1	0	0	1	0	1	0
1	Gansu province	104.82	8	2	0	1	0	0	1	0	2	1	0	0	0	0	0	0	0	0	0	0	0	0	1	0	0	1	1	1	1
1	Gansu province	104.82	4	0	0	1	0	1	1	0	1	1	0	0	0	0	0	0	0	0	0	0	0	1	1	0	1	1	0	1	0
1	Gansu province	104.82	5	0	0	1	0	1	1	1	2	1	0	0	0	0	0	0	0	0	0	0	0	1	1	0	1	1	1	0	1
1	Gansu province	104.82	3	2	0	1	0	1	1	0	1	1	0	0	0	0	0	0	0	0	0	0	0	1	1	0	0	1	0	1	1
1	Gansu province	104.82	5	2	0	1	0	1	1	0	2	1	0	1	0	0	0	0	0	0	0	0	0	0	1	0	0	1	1	1	0
1	Gansu province	104.82	8	2	0	0	0	0	1	1	2	1	1	1	0	0	0	0	0	0	0	0	0	1	1	0	0	1	0	1	0
1	Gansu province	104.82	9	0	0	1	0	1	1	1	1	1	0	0	0	0	0	0	0	0	0	0	0	1	1	0	0	1	0	0	2
1	Gansu province	104.82	5	2	0	1	0	1	1	1	2	1	1	1	0	0	1	1	0	0	0	0	1	1	1	0	0	1	0	1	0
1	Gansu province	104.82	7	0	0	1	0	1	1	0	1	1	0	0	0	0	0	0	0	0	0	0	0	1	1	0	0	1	0	1	1
1	Gansu province	104.82	5	0	0	1	0	1	1	1	2	1	0	0	0	0	0	0	0	0	0	0	0	1	1	0	0	1	0	1	1
1	Gansu province	104.82	5	2	0	1	0	0	1	0	2	1	0	1	0	0	0	0	0	0	0	0	0	1	1	0	0	1	0	1	0
1	Gansu province	104.82	4	0	0	1	0	1	1	1	2	0	1	1	0	0	0	0	0	0	0	0	0	1	1	0	0	1	0	1	0
1	Gansu province	104.82	12	0	0	1	0	1	1	0	1	1	0	0	0	0	0	0	0	0	0	0	0	1	1	0	0	1	0	0	2
1	Gansu province	104.82	7	0	0	1	0	1	0	0	0	1	0	0	0	0	0	0	0	0	0	0	0	1	0	1	1	0	0	0	2
1	Gansu province	104.82	10	0	0	1	0	1	1	0	1	1	0	0	0	0	0	0	0	0	0	0	0	1	1	0	1	1	0	0	2
1	Gansu province	104.82	3	0	0	1	0	1	1	0	1	1	0	0	0	0	0	0	0	0	0	0	0	0	1	1	1	1	0	0	2
1	Gansu province	104.82	5	0	0	1	0	1	1	0	0	1	0	0	0	0	0	0	0	0	0	0	0	1	0	0	1	1	0	0	2
1	Gansu province	104.82	6	2	0	1	0	0	1	1	1	1	1	1	0	0	0	0	0	0	0	0	0	1	0	0	0	1	0	0	0
1	Gansu province	104.82	5	0	0	1	0	1	1	0	0	0	0	0	0	0	0	0	0	0	0	0	0	1	1	0	0	0	0	1	0
1	Gansu province	104.82	5	2	0	1	0	1	1	0	2	1	1	1	1	0	1	1	0	0	0	0	1	1	1	0	0	0	0	1	0
1	Gansu province	104.82	6	0	0	1	0	1	1	0	1	0	0	0	0	0	0	0	0	0	0	0	0	1	1	0	0	1	0	1	2
1	Gansu province	104.82	5	0	0	1	0	1	0	0	0	1	0	0	0	0	0	0	0	0	0	0	0	1	0	1	1	0	0	0	1
1	Gansu province	104.82	19	0	1	1	0	0	1	0	1	0	0	0	0	0	0	0	0	0	0	0	0	1	1	1	0	0	0	1	0
1	Gansu province	104.82	1	0	0	1	0	1	1	0	0	1	0	0	0	0	0	0	0	0	0	0	0	1	1	0	1	1	1	1	1
1	Gansu province	104.82	3	0	0	1	0	1	1	0	1	1	0	0	0	0	0	0	0	0	0	0	0	1	1	0	1	1	0	1	1
1	Gansu province	104.82	3	0	0	1	0	1	1	0	1	0	0	0	0	0	0	0	0	0	0	0	0	1	0	0	0	1	0	0	1
1	Gansu province	104.82	3	2	0	1	0	0	1	0	1	1	0	1	0	0	0	0	0	0	0	0	0	1	1	0	0	1	0	1	0
1	Gansu province	104.82	6	1	0	1	0	1	1	0	1	1	0	0	0	0	0	0	0	0	0	0	0	0	0	1	0	1	0	1	0
1	Gansu province	104.82	9	0	0	1	0	0	1	0	1	0	0	0	0	0	0	0	0	0	0	0	0	1	1	0	0	1	0	1	2
1	Gansu province	104.82	5	2	0	0	0	0	1	1	2	1	1	1	0	0	0	0	1	0	0	0	2	1	1	0	0	1	0	1	0
1	Gansu province	104.82	4	0	0	1	1	1	1	0	1	0	0	0	0	0	0	0	0	0	0	0	0	1	1	1	0	1	0	1	0
1	Gansu province	104.82	3	2	0	1	0	0	1	0	2	1	0	0	0	0	0	0	0	0	0	0	0	1	1	0	0	1	0	1	0
1	Gansu province	104.82	4	2	0	1	0	0	1	0	1	1	0	0	0	0	0	0	0	0	0	0	0	1	1	0	0	1	0	1	2
1	Gansu province	104.82	4	2	0	1	0	0	1	0	1	1	0	0	0	0	0	0	0	0	0	0	0	1	1	0	0	1	0	1	0
1	Gansu province	104.82	7	2	0	0	0	1	1	1	2	1	1	1	0	0	0	0	0	0	0	0	1	1	1	0	0	1	0	1	1
1	Gansu province	104.82	4	2	0	1	0	0	1	0	1	1	0	0	0	0	0	0	0	0	0	0	0	1	1	0	0	1	0	1	0
1	Gansu province	104.82	6	2	0	1	0	1	1	0	1	1	0	0	0	0	0	0	0	0	0	0	0	1	1	0	0	1	1	1	0
1	Gansu province	104.82	5	0	0	1	0	0	1	0	2	1	0	0	0	0	0	0	0	0	0	0	0	1	1	1	0	1	0	1	1
1	Gansu province	104.82	5	2	0	1	0	1	1	0	1	1	0	0	0	0	0	0	0	0	0	0	4	1	1	0	0	1	0	1	2
1	Gansu province	104.82	6	0	0	1	0	0	1	0	1	1	0	0	0	0	0	0	0	0	0	0	0	0	1	0	0	1	0	0	0
1	Gansu province	104.82	3	0	0	1	0	1	1	0	1	1	0	0	0	0	0	0	0	0	0	0	0	1	1	1	0	0	0	1	2
1	Gansu province	104.82	1	1	0	1	0	1	1	0	1	1	0	0	0	0	0	0	0	0	0	0	0	1	0	0	0	1	1	1	1
1	Gansu province	104.82	3	2	0	1	0	0	1	0	1	1	0	0	0	0	0	0	0	0	0	0	0	1	1	1	0	0	0	1	0
1	Gansu province	104.82	4	0	0	1	0	0	1	0	1	1	0	0	0	0	0	0	0	0	0	0	0	1	1	0	0	1	0	1	0
1	Gansu province	104.82	5	0	0	1	0	1	1	0	1	1	0	0	0	0	0	0	0	0	0	0	0	1	1	0	0	1	0	0	0
1	Gansu province	104.82	3	1	0	1	0	0	1	0	1	1	0	0	0	0	0	0	0	0	0	0	0	1	1	1	0	0	0	1	2
1	Gansu province	104.82	7	0	0	1	0	0	1	0	1	1	0	0	0	0	0	0	0	0	0	0	0	1	1	0	0	1	0	1	0
1	Gansu province	104.82	7	2	0	1	0	0	1	0	1	1	0	1	0	0	0	0	0	0	0	0	0	0	1	0	0	1	1	1	0
1	Gansu province	104.82	10	2	0	0	0	0	0	1	1	1	1	1	0	0	0	0	0	0	0	0	0	1	1	0	0	1	0	1	0
1	Gansu province	104.82	5	2	0	1	0	0	1	1	1	1	1	1	0	0	0	0	0	0	0	0	0	1	1	0	0	1	0	1	0
1	Gansu province	104.82	1	0	0	1	0	0	1	0	1	1	0	1	0	0	0	0	0	0	0	0	0	1	0	1	0	1	0	1	0
1	Gansu province	104.82	3	0	0	1	0	1	1	0	1	1	0	0	0	0	0	0	0	0	0	0	0	1	1	0	0	1	0	1	0
1	Gansu province	104.82	3	0	0	1	0	1	1	0	0	1	0	0	0	0	0	0	0	0	0	0	0	1	1	0	0	1	0	1	1
1	Gansu province	104.82	6	0	0	1	0	1	1	0	2	1	0	0	0	0	0	0	0	0	0	0	0	1	1	1	0	0	0	1	1
1	Gansu province	104.82	1	2	0	1	0	1	1	0	0	1	0	0	0	0	0	0	0	0	0	0	0	1	0	0	0	1	1	0	2
1	Gansu province	104.82	5	0	0	1	0	1	1	0	1	1	0	0	0	0	0	0	0	0	0	0	0	1	0	0	0	0	1	1	1
1	Gansu province	104.82	6	2	0	0	0	1	1	0	1	1	0	0	0	0	0	0	0	0	0	0	0	1	1	0	0	1	0	1	1
1	Gansu province	104.82	4	0	0	1	0	1	1	1	1	1	0	0	0	0	0	0	0	0	0	0	0	1	1	1	0	1	0	1	0
1	Gansu province	104.82	7	2	1	1	0	1	1	1	2	0	1	1	0	0	0	0	1	0	0	0	0	0	0	0	0	1	0	1	0
1	Gansu province	104.82	3	0	0	1	0	1	1	0	1	1	0	0	0	0	0	0	0	0	0	0	0	1	0	1	0	1	0	0	2
1	Gansu province	104.82	4	1	0	1	0	1	1	0	1	1	0	0	0	0	0	0	0	0	0	0	0	1	1	0	0	1	0	1	2
1	Gansu province	104.82	5	2	0	1	0	1	1	0	1	1	0	1	0	0	0	0	0	0	0	0	0	0	1	0	0	1	0	1	0
1	Gansu province	104.82	5	0	0	1	0	1	1	0	1	1	0	0	0	0	0	0	0	0	0	0	0	1	1	1	0	1	0	1	1
1	Gansu province	104.82	4	2	0	0	0	0	1	1	2	1	1	1	0	0	0	0	0	0	0	0	1	1	1	0	0	1	0	1	0
1	Gansu province	104.82	2	1	0	1	0	1	1	0	1	0	0	0	0	0	0	0	0	0	0	0	0	1	1	1	0	1	0	1	1
1	Gansu province	104.82	2	2	0	1	0	0	1	0	1	1	0	0	0	0	0	0	0	0	0	0	0	1	1	0	0	1	0	1	1
1	Gansu province	104.82	6	0	0	1	0	1	1	1	1	1	0	0	0	0	0	0	0	0	0	0	0	1	0	1	1	1	0	0	2
1	Gansu province	104.82	2	2	0	1	0	1	1	0	2	1	0	0	0	0	0	0	0	0	0	0	0	0	1	0	0	1	0	0	0
1	Gansu province	104.82	2	2	0	1	0	1	1	1	1	1	0	1	0	0	0	0	1	0	0	0	1	0	1	0	0	1	1	1	1
1	Gansu province	104.82	2	0	0	1	0	0	1	0	1	1	0	0	0	0	0	0	0	0	0	0	0	1	1	0	0	1	1	1	2
1	Gansu province	104.82	6	0	0	1	0	1	1	0	1	1	0	0	0	0	0	0	0	0	0	0	0	1	0	0	0	1	0	1	0
1	Gansu province	104.82	5	2	0	1	0	0	1	0	1	1	0	1	0	0	0	0	0	0	0	0	0	1	1	0	0	1	0	1	0
1	Gansu province	104.82	3	2	0	0	0	0	1	1	2	1	1	1	0	0	0	0	1	0	0	0	0	0	1	0	0	1	1	1	0
1	Gansu province	104.82	3	2	1	1	0	0	1	1	1	0	1	1	0	0	0	0	0	0	0	0	0	1	0	0	0	1	0	1	0
1	Gansu province	104.82	5	0	0	0	0	0	1	1	2	1	1	1	0	0	0	0	1	0	0	0	1	1	1	0	0	1	0	1	0
1	Gansu province	104.82	4	2	1	1	0	0	1	1	2	1	0	1	1	0	0	0	0	0	0	0	0	1	1	0	0	1	0	1	0
1	Gansu province	104.82	5	0	0	1	0	1	1	0	1	1	0	1	0	0	0	0	1	0	0	0	1	1	1	0	0	0	1	0	0
1	Gansu province	104.82	6	0	0	0	0	1	1	0	2	1	0	0	0	0	0	0	0	0	0	0	0	1	1	0	1	1	0	1	2
1	Gansu province	104.82	5	1	0	1	0	0	1	0	2	1	0	0	0	0	0	0	0	0	0	0	0	1	1	0	0	1	0	1	0
1	Gansu province	104.82	4	2	0	0	0	0	1	1	2	1	1	1	0	0	0	0	0	0	0	0	0	1	1	1	0	1	0	1	0
1	Gansu province	104.82	7	2	0	0	0	0	1	1	2	1	1	1	1	0	0	0	1	0	0	0	2	1	1	0	0	1	0	1	0
1	Gansu province	104.82	3	0	0	0	0	1	1	1	2	1	0	0	0	0	0	0	0	0	0	0	0	1	1	0	0	1	0	1	0
1	Gansu province	104.82	4	2	0	0	0	0	1	1	2	1	1	1	0	0	0	0	1	0	0	0	0	0	1	0	0	1	0	1	0
1	Gansu province	104.82	4	0	0	1	0	0	1	1	2	1	1	1	0	0	0	0	0	0	0	0	0	0	1	0	0	1	0	1	0
1	Gansu province	104.82	4	0	0	0	0	1	1	1	1	1	1	1	0	0	0	0	0	0	0	0	0	0	1	0	0	1	0	1	0
1	Gansu province	104.82	4	2	0	1	0	1	1	1	2	1	1	1	0	0	0	0	0	0	0	0	0	1	1	0	0	1	0	1	0
1	Gansu province	104.82	1	0	0	1	0	1	1	0	2	1	0	0	0	0	0	0	0	0	0	0	0	1	0	0	0	1	1	0	1
1	Gansu province	104.82	4	1	0	1	0	1	1	0	1	0	0	0	0	0	0	0	0	0	0	0	0	1	1	0	0	1	0	1	0
1	Gansu province	104.82	6	0	0	0	0	0	1	1	2	1	1	1	0	0	0	0	0	0	0	0	1	0	1	0	0	1	0	1	0
1	Gansu province	104.82	5	0	0	1	0	1	1	0	1	1	0	1	0	0	0	0	0	0	0	0	0	0	1	0	0	1	1	0	0
1	Gansu province	104.82	6	2	0	1	0	0	1	0	1	1	0	0	0	0	0	0	0	0	0	0	0	1	1	0	0	1	0	1	0
1	Gansu province	104.82	3	2	0	1	0	1	1	1	2	1	1	1	0	0	0	0	0	0	0	0	0	1	1	0	0	1	0	1	0
1	Gansu province	104.82	6	2	0	0	0	1	1	0	2	1	1	1	0	0	0	0	0	0	0	0	0	1	1	0	0	1	0	1	0
1	Gansu province	104.82	4	0	0	1	0	1	1	0	1	1	0	0	0	0	0	0	0	0	0	0	0	1	1	0	0	0	0	1	2
1	Gansu province	104.82	2	0	0	1	0	0	1	0	1	1	0	0	0	0	0	0	0	0	0	0	0	1	1	1	0	1	0	1	1
1	Gansu province	104.82	5	0	0	0	0	0	1	0	2	1	1	1	0	0	0	0	0	0	0	0	0	1	1	0	0	1	0	1	0
1	Gansu province	104.82	2	2	0	1	0	1	1	0	1	1	0	1	1	0	1	1	0	0	0	0	1	1	1	0	0	1	0	1	0
1	Gansu province	104.82	5	0	0	0	0	0	1	1	2	1	1	1	0	0	0	0	0	1	0	0	5	0	1	0	0	1	1	1	0
1	Gansu province	104.82	6	2	0	1	0	1	1	0	1	1	1	1	0	0	0	0	0	0	0	0	0	1	1	0	0	1	0	1	0
1	Gansu province	104.82	5	2	0	1	0	0	1	1	1	1	1	1	0	0	0	0	0	0	0	0	1	1	1	0	0	1	0	1	0
1	Gansu province	104.82	1	0	0	1	0	0	1	0	0	1	0	0	0	0	0	0	0	0	0	0	0	1	0	1	0	0	0	0	1
1	Gansu province	104.82	7	2	0	0	0	1	1	0	1	1	1	1	0	0	0	0	1	0	0	0	1	1	1	0	0	0	0	1	1
1	Gansu province	104.82	7	2	0	0	0	1	1	1	2	1	1	1	0	0	0	0	0	0	0	0	1	0	1	0	0	1	0	1	0
1	Gansu province	104.82	5	0	0	1	0	0	1	1	2	1	1	1	0	0	0	0	1	0	0	0	0	0	1	0	0	1	1	1	0
1	Gansu province	104.82	6	2	0	1	1	1	1	0	2	1	0	0	0	0	0	0	0	0	0	0	0	1	1	0	0	1	0	1	0
1	Gansu province	104.82	4	2	0	0	0	1	1	1	1	1	0	1	0	0	0	0	0	0	0	0	1	1	1	0	0	1	0	1	0
1	Gansu province	104.82	3	0	0	1	0	1	1	0	1	1	0	0	0	0	0	0	0	0	0	0	0	1	1	1	0	1	0	1	0
1	Gansu province	104.82	5	0	0	1	0	1	1	0	1	1	0	1	0	0	0	0	0	0	0	0	0	1	1	1	0	1	0	1	0
1	Gansu province	104.82	4	2	0	0	0	0	1	1	1	1	0	1	0	0	0	0	1	0	0	0	0	1	1	0	0	1	0	1	0
1	Gansu province	104.82	6	1	0	0	0	0	1	0	2	1	1	1	1	0	0	0	0	0	0	0	1	1	1	0	0	0	0	1	0
1	Gansu province	104.82	4	2	0	0	0	0	1	1	2	1	1	1	1	0	0	0	0	0	0	0	1	0	1	0	0	1	0	1	0
1	Gansu province	104.82	5	2	0	1	0	0	1	0	2	1	1	1	0	0	0	0	0	0	0	0	0	1	1	0	0	1	0	1	0
1	Gansu province	104.82	3	2	0	1	0	0	1	1	1	1	0	1	0	0	0	0	0	0	0	0	0	1	1	0	1	1	0	1	0
1	Gansu province	104.82	4	2	0	1	0	1	1	1	2	1	0	1	0	0	0	0	1	0	0	0	0	1	1	0	0	1	0	1	0
1	Gansu province	104.82	5	0	0	1	0	0	1	0	2	0	1	1	0	0	0	0	1	0	0	0	0	1	1	0	0	1	0	1	0
1	Gansu province	104.82	3	2	0	1	0	1	1	0	1	1	0	0	0	0	0	0	0	0	0	0	0	1	1	1	0	1	0	0	0
1	Gansu province	104.82	4	0	0	1	0	1	1	0	1	1	0	0	0	0	0	0	0	0	0	0	0	1	0	0	0	0	0	1	1
1	Gansu province	104.82	6	2	0	1	0	0	1	0	2	1	0	1	0	0	0	0	0	0	0	0	2	1	0	0	0	1	0	1	0
1	Gansu province	104.82	6	0	0	1	0	0	1	0	1	1	0	0	0	0	0	0	0	0	0	0	0	1	1	0	0	0	0	1	0
1	Gansu province	104.82	3	0	0	1	1	1	1	0	1	0	0	1	1	0	0	0	1	0	0	0	0	1	0	0	0	1	0	1	0
1	Gansu province	104.82	2	0	1	1	1	0	1	0	1	0	0	0	0	0	0	0	0	0	0	0	0	1	0	0	0	0	0	1	2
1	Gansu province	104.82	2	0	1	1	0	1	1	0	1	1	0	0	0	0	0	0	0	0	0	0	0	1	1	1	0	1	0	0	0
1	Gansu province	104.82	5	0	0	1	0	1	1	0	2	0	0	0	0	0	0	0	0	0	0	0	0	1	0	0	0	1	0	1	2
1	Gansu province	104.82	8	2	0	0	0	1	1	0	2	1	1	1	0	0	0	0	0	0	0	0	1	1	1	0	0	1	0	0	1
1	Gansu province	104.82	1	2	0	1	0	1	1	0	1	1	1	0	0	0	0	0	0	0	0	0	0	0	1	0	0	1	0	1	0
1	Gansu province	104.82	2	0	0	1	0	0	1	0	2	1	0	0	0	0	0	0	0	0	0	0	0	1	1	1	0	1	0	1	0
1	Gansu province	104.82	5	2	0	0	0	0	1	1	2	1	1	1	0	0	1	1	0	0	0	0	1	1	1	0	0	1	0	1	0
1	Gansu province	104.82	5	1	0	1	0	1	1	0	1	0	0	0	0	0	0	0	0	0	0	0	1	1	1	0	0	1	0	1	0
1	Gansu province	104.82	5	0	0	1	0	1	1	1	1	1	0	0	0	0	0	0	0	0	0	0	1	1	1	0	0	0	0	1	0
1	Gansu province	104.82	7	0	0	1	0	1	1	0	1	1	0	0	0	0	0	0	0	0	0	0	1	1	0	0	0	1	0	1	0
1	Gansu province	104.82	4	2	0	1	0	0	1	1	2	1	1	1	1	0	0	0	0	0	0	0	2	1	1	0	0	1	0	1	0
1	Gansu province	104.82	4	2	0	1	0	0	1	1	2	1	1	1	0	0	0	0	0	0	0	0	0	0	1	0	0	1	1	1	0
1	Gansu province	104.82	7	0	0	1	0	0	1	0	1	1	0	0	0	0	0	0	0	0	0	0	0	1	1	0	0	1	0	1	0
1	Gansu province	104.82	9	2	0	1	0	0	1	1	2	1	0	1	0	0	0	0	1	0	0	0	0	1	1	0	1	1	1	0	0
1	Gansu province	104.82	5	0	0	1	1	1	1	0	2	0	0	1	0	0	0	0	0	0	0	0	0	1	1	1	0	1	0	0	1
1	Gansu province	104.82	4	1	0	1	0	1	1	0	1	1	0	0	0	0	0	0	0	0	0	0	0	1	1	0	0	1	0	1	0
1	Gansu province	104.82	3	0	0	1	0	1	1	0	1	1	0	0	0	0	0	0	0	0	0	0	0	1	1	0	0	1	0	1	0
1	Gansu province	104.82	1	0	0	1	0	0	1	0	1	1	0	0	0	0	0	0	0	0	0	0	0	1	0	0	0	1	0	0	0
1	Gansu province	104.82	9	2	0	1	0	1	1	0	1	1	0	0	0	0	0	0	0	0	0	0	0	1	1	1	1	1	0	1	1
1	Gansu province	104.82	6	0	0	1	0	1	1	0	1	1	0	0	0	0	0	0	0	0	0	0	0	1	0	1	0	1	0	0	0
1	Gansu province	104.82	5	0	0	1	0	1	1	0	1	1	0	0	0	0	0	0	0	0	0	0	0	1	1	1	1	1	0	1	2
1	Gansu province	104.82	5	0	0	1	0	0	1	0	1	1	0	0	0	0	0	0	0	0	0	0	0	1	1	1	0	1	0	1	0
1	Gansu province	104.82	6	0	0	1	0	0	1	0	1	1	0	0	0	0	0	0	0	0	0	0	0	1	1	1	0	1	0	1	1
1	Gansu province	104.82	4	0	0	1	0	0	1	0	2	1	0	1	0	0	0	0	0	0	0	0	0	1	1	1	0	1	0	1	0
1	Guangdong province	119.22	4	0	0	1	0	1	1	0	1	1	0	0	0	0	0	0	0	0	0	0	0	1	1	0	0	1	0	0	0
1	Guangdong province	119.22	5	0	0	1	0	0	1	1	1	1	0	1	0	0	1	0	0	0	0	0	1	1	1	0	0	1	0	1	0
1	Guangdong province	119.22	6	2	0	0	0	0	1	1	2	1	1	1	0	0	0	0	0	0	0	0	0	0	1	0	0	1	0	1	0
1	Guangdong province	119.22	2	0	0	1	0	0	1	0	1	1	0	1	0	0	0	0	0	0	0	0	0	1	0	0	0	1	0	1	0
1	Guangdong province	119.22	6	0	0	1	0	0	1	0	2	1	0	0	0	0	0	0	0	0	0	0	0	1	1	0	0	1	0	1	0
1	Guangdong province	119.22	8	1	0	1	0	1	1	0	1	1	0	0	0	0	0	0	0	0	0	0	0	1	1	1	0	1	0	1	0
1	Guangdong province	119.22	5	2	0	1	0	0	1	0	1	1	0	0	0	0	0	0	0	0	0	0	0	1	0	0	0	1	0	1	0
1	Guangdong province	119.22	5	0	0	1	0	0	1	0	2	1	0	1	0	0	0	0	0	0	0	0	0	1	1	0	0	1	1	1	0
1	Guangdong province	119.22	6	0	0	1	0	0	1	0	1	1	0	0	0	0	0	0	0	0	0	0	0	1	1	0	0	1	0	1	0
1	Guangdong province	119.22	5	0	0	1	0	0	1	0	1	1	0	1	0	0	0	0	0	0	0	0	0	1	1	0	0	1	0	1	1
1	Guangdong province	119.22	7	0	0	1	0	1	1	0	2	1	0	0	0	0	0	0	0	0	0	0	0	1	1	0	0	1	1	1	0
1	Guangdong province	119.22	5	0	0	1	0	0	1	0	2	1	0	1	0	0	0	0	0	0	0	0	0	1	1	1	0	1	0	1	0
1	Guangdong province	119.22	8	0	0	1	0	0	1	0	1	1	0	0	0	0	0	0	0	0	0	0	0	1	1	0	0	1	0	1	2
1	Guangdong province	119.22	4	0	0	1	0	0	1	0	1	1	0	0	0	0	0	0	0	0	0	0	0	1	1	1	0	1	0	1	2
1	Guangdong province	119.22	2	2	0	1	0	1	1	0	1	1	0	1	0	0	0	0	0	0	0	0	0	1	0	0	0	1	0	1	1
1	Guangdong province	119.22	5	1	0	1	0	0	1	0	2	1	0	1	0	0	0	0	0	0	0	0	0	1	0	1	0	1	0	1	0
1	Guangdong province	119.22	5	0	0	1	0	0	1	0	1	1	1	0	0	0	0	0	0	0	0	0	0	1	1	1	0	1	0	1	0
1	Guangdong province	119.22	7	0	0	1	0	0	1	0	1	1	0	1	0	0	0	0	0	0	0	0	0	1	1	1	0	1	0	0	2
1	Guangdong province	119.22	2	2	0	1	0	0	1	0	0	1	0	0	0	0	0	0	0	0	0	0	0	1	1	0	0	1	0	1	0
1	Guangdong province	119.22	7	0	0	1	0	0	1	0	2	1	0	1	0	0	0	0	0	0	0	0	0	1	0	1	0	1	0	1	0
1	Guangdong province	119.22	5	0	0	0	0	1	1	0	2	1	0	1	0	0	0	0	0	0	0	0	0	1	1	1	0	1	0	0	0
1	Guangdong province	119.22	2	2	0	1	0	0	1	0	1	1	0	0	0	0	0	0	0	0	0	0	0	1	0	0	1	1	0	1	0
1	Guangdong province	119.22	4	2	0	1	0	0	1	0	1	1	0	0	0	0	0	0	0	0	0	0	0	1	1	1	0	1	0	1	0
1	Guangdong province	119.22	7	0	0	1	0	1	1	0	1	1	0	0	0	0	0	0	0	0	0	0	0	1	1	0	0	1	0	0	1
1	Guangdong province	119.22	4	0	0	1	0	0	1	0	1	0	0	0	0	0	0	0	0	0	0	0	0	1	1	1	0	1	0	1	0
1	Guangdong province	119.22	4	0	0	1	0	1	1	0	1	1	0	0	0	0	0	0	0	0	0	0	0	1	1	0	0	1	0	1	0
1	Guangdong province	119.22	4	0	0	1	0	1	1	0	1	1	0	0	0	0	0	0	0	0	0	0	0	1	1	0	0	1	1	1	0
1	Guangdong province	119.22	6	0	0	1	0	1	1	0	1	1	0	0	0	0	0	0	0	0	0	0	0	1	1	0	0	1	0	0	1
1	Guangdong province	119.22	8	0	0	1	1	0	1	0	1	1	0	0	0	0	0	0	0	0	0	0	0	1	1	1	0	1	0	0	0
1	Guangdong province	119.22	11	2	0	1	0	0	1	0	1	1	1	1	0	0	0	0	0	0	0	0	0	1	1	0	0	1	0	1	0
1	Guangdong province	119.22	14	1	0	1	0	1	1	1	2	1	1	1	0	0	0	0	0	0	0	0	1	1	1	1	0	1	0	1	0
1	Guangdong province	119.22	4	2	0	0	0	0	1	1	2	1	1	1	0	0	0	0	1	0	0	0	0	1	1	0	0	1	0	1	0
1	Guangdong province	119.22	3	0	0	1	0	0	1	0	1	1	0	0	0	0	0	0	0	0	0	0	0	1	1	0	0	1	0	1	1
1	Guangdong province	119.22	4	0	0	1	0	0	1	0	1	1	0	1	0	0	0	0	0	0	0	0	0	1	1	0	0	1	0	1	1
1	Guangdong province	119.22	5	2	0	0	0	1	1	1	2	1	0	0	0	0	1	1	0	0	0	0	2	1	1	0	0	1	0	1	0
1	Guangdong province	119.22	4	1	0	1	0	1	1	0	1	1	0	0	0	0	0	0	0	0	0	0	0	0	1	1	0	1	0	1	1
1	Guangdong province	119.22	7	2	0	1	0	0	1	0	1	1	0	0	0	0	0	0	0	0	0	0	0	1	1	0	0	1	0	0	1
1	Guangdong province	119.22	4	0	0	1	0	0	1	0	1	1	0	0	0	0	0	0	0	0	0	0	0	1	1	0	0	1	0	1	0
1	Guangdong province	119.22	4	2	0	1	0	1	1	1	2	1	1	0	0	0	0	0	0	0	0	0	0	1	1	0	0	1	0	1	0
1	Guangdong province	119.22	4	2	0	1	0	0	1	1	2	1	0	0	0	0	0	0	0	0	0	0	0	1	1	0	0	1	0	1	0
1	Guangdong province	119.22	4	2	0	1	0	0	1	0	1	1	0	1	0	0	0	0	0	0	0	0	0	1	1	0	0	1	0	1	0
1	Guangdong province	119.22	5	0	0	1	0	0	1	0	2	1	0	0	0	0	0	0	0	0	0	0	0	1	1	0	0	1	0	1	0
1	Guangdong province	119.22	5	0	0	1	0	0	1	0	2	1	0	0	0	0	0	0	0	0	0	0	0	1	1	0	0	1	0	1	0
1	Guangdong province	119.22	4	1	0	1	0	1	1	0	1	1	0	0	0	0	0	0	1	0	0	0	1	1	1	0	0	1	0	0	0
1	Guangdong province	119.22	4	1	0	0	0	0	1	1	1	1	1	1	0	0	0	0	0	0	0	0	0	1	1	0	0	1	0	1	0
1	Guangdong province	119.22	2	2	0	1	0	1	1	0	1	1	0	0	0	0	0	0	0	0	0	0	0	1	1	0	0	1	1	1	1
1	Guangdong province	119.22	3	2	0	1	0	0	1	0	1	1	0	0	0	0	0	0	0	0	0	0	0	1	1	0	0	1	0	1	0
1	Guangdong province	119.22	6	0	0	1	0	0	1	0	1	1	0	0	0	0	0	0	0	0	0	0	0	1	1	0	0	1	0	0	0
1	Guangdong province	119.22	2	1	0	1	0	1	1	0	1	1	0	0	0	0	0	0	0	0	0	0	0	1	0	0	0	1	0	1	1
1	Guangdong province	119.22	5	2	0	1	0	0	1	0	1	1	0	0	0	0	0	0	0	0	0	0	0	1	1	0	0	1	0	1	0
1	Guangdong province	119.22	2	2	0	1	0	1	1	0	1	1	0	0	0	0	0	0	0	0	0	0	0	1	0	0	0	1	0	1	0
1	Guangdong province	119.22	4	1	0	1	0	1	1	0	2	1	0	0	0	0	0	0	0	0	0	0	0	1	1	1	1	1	0	1	0
1	Guangdong province	119.22	7	0	0	1	0	1	1	0	2	1	1	1	0	0	0	0	0	0	0	0	0	1	1	0	0	1	0	1	0
1	Guangdong province	119.22	2	0	0	1	0	1	1	0	1	1	0	0	0	0	0	0	0	0	0	0	0	1	0	0	0	1	0	1	0
1	Guangdong province	119.22	5	0	0	0	0	0	1	0	2	1	1	0	0	0	0	0	0	0	0	0	0	1	1	0	0	1	0	0	2
1	Guangdong province	119.22	5	2	0	1	0	1	1	0	1	1	0	0	0	0	0	0	0	0	0	0	0	1	1	1	0	1	0	1	0
1	Guangdong province	119.22	5	2	0	1	0	0	1	1	2	1	1	1	0	0	0	0	0	0	0	0	0	1	1	0	0	1	1	1	0
1	Guangdong province	119.22	6	0	0	1	0	0	1	0	1	1	0	0	0	0	0	0	0	0	0	0	0	1	1	1	0	1	0	0	0
1	Guangdong province	119.22	6	2	0	1	0	1	1	0	2	1	0	1	0	0	0	0	0	0	0	0	0	1	0	0	0	1	0	1	0
1	Guangdong province	119.22	4	2	0	1	0	1	1	0	1	1	0	0	0	0	0	0	0	0	0	0	0	1	1	0	0	1	0	1	1
1	Guangdong province	119.22	4	0	0	1	0	1	1	0	2	1	0	1	0	0	0	0	0	0	0	0	0	1	1	0	0	1	0	1	0
1	Guangdong province	119.22	4	2	0	1	0	0	1	0	2	1	1	0	0	0	0	0	0	0	0	0	1	1	1	0	0	1	0	1	0
1	Guangdong province	119.22	4	2	0	1	0	0	1	0	1	1	0	0	0	0	0	0	0	0	0	0	0	0	1	0	0	1	1	1	0
1	Guangdong province	119.22	4	0	0	1	0	1	1	0	1	1	0	0	0	0	0	0	0	0	0	0	0	0	1	0	0	1	0	1	1
1	Guangdong province	119.22	5	0	0	1	0	0	1	0	1	1	0	0	0	0	0	0	0	0	0	0	0	1	0	1	0	0	0	1	0
1	Guangdong province	119.22	6	0	0	1	0	1	1	1	1	1	0	0	0	0	0	0	0	0	0	0	1	1	1	0	0	1	0	1	0
1	Guangdong province	119.22	4	0	0	1	0	1	1	1	2	1	1	1	1	0	0	0	0	0	0	0	0	1	1	0	0	1	0	1	1
1	Beijing	119.22	6	0	0	1	0	0	1	0	1	1	1	0	0	0	0	0	0	0	0	0	0	0	1	0	0	1	0	1	0
1	Guangdong province	119.22	2	0	0	1	0	1	1	0	1	1	0	0	0	0	0	0	0	0	0	0	0	1	1	1	0	1	0	0	1
1	Guangdong province	119.22	6	0	0	1	0	0	1	0	2	1	0	0	0	0	0	0	0	0	0	0	0	1	1	1	1	0	0	1	1
1	Guangdong province	119.22	5	0	0	1	1	1	1	0	1	1	0	0	0	0	0	0	0	0	0	0	0	1	1	1	0	0	0	1	0
1	Guangdong province	119.22	3	2	0	1	0	0	1	0	1	1	0	0	0	0	0	0	0	0	0	0	0	1	1	0	0	1	0	1	0
1	Guangdong province	119.22	1	0	0	1	1	1	1	0	1	1	0	0	0	0	0	0	0	0	0	0	0	1	0	1	0	0	0	0	1
1	Guangdong province	119.22	5	0	0	1	0	1	1	0	1	0	0	0	0	0	0	0	0	0	0	0	0	1	0	0	0	1	0	0	2
1	Guangdong province	119.22	2	2	0	1	0	0	1	0	1	0	0	0	0	0	0	0	0	0	0	0	0	1	1	0	0	1	0	1	1
1	Guangdong province	119.22	4	2	0	1	0	1	1	0	1	1	0	1	0	0	0	0	0	0	0	0	1	1	1	1	0	1	0	1	0
1	Guangdong province	119.22	6	0	0	1	0	1	1	0	2	0	1	1	0	0	0	0	0	0	0	0	0	1	1	1	1	1	0	0	0
1	Guangdong province	119.22	4	2	0	0	0	0	1	1	2	1	1	1	0	0	0	0	1	0	0	0	1	1	1	0	0	1	0	1	0
1	Guangdong province	119.22	8	0	0	1	0	0	1	0	2	1	0	1	0	0	1	1	0	0	0	0	1	1	1	0	0	0	0	0	0
1	Guangdong province	119.22	5	2	0	1	0	0	1	1	1	1	1	0	0	0	0	0	0	0	0	0	0	0	1	0	0	1	0	1	0
1	Guangdong province	119.22	7	0	0	1	0	1	1	0	1	1	0	0	0	0	0	0	0	0	0	0	0	1	1	0	0	1	0	1	1
1	Guangdong province	119.22	3	1	0	1	0	1	1	0	1	1	0	0	0	0	0	0	0	0	0	0	0	1	0	0	0	0	0	1	1
1	Guangdong province	119.22	5	2	0	1	0	0	1	1	1	1	0	0	0	0	0	0	0	0	0	0	0	1	1	1	0	1	0	1	2
1	Guangdong province	119.22	4	2	0	1	0	0	1	0	1	1	0	0	0	0	0	0	0	0	0	0	0	1	1	0	0	1	0	1	0
1	Guangdong province	119.22	8	0	0	1	0	1	1	0	1	1	0	0	0	0	0	0	0	0	0	0	0	1	1	1	1	1	0	1	2
1	Guangdong province	119.22	4	2	0	1	0	0	1	0	1	1	0	0	0	0	0	0	0	0	0	0	0	1	1	1	0	1	0	1	0
1	Guangdong province	119.22	6	2	0	0	0	1	1	1	2	1	0	1	0	0	0	0	1	0	0	0	1	0	1	0	0	1	1	1	0
1	Guangdong province	119.22	6	1	0	1	0	1	1	0	2	1	0	0	0	0	0	0	0	0	0	0	0	0	1	0	0	1	0	1	0
1	Guangdong province	119.22	4	0	0	1	0	0	1	0	2	1	1	0	0	0	0	0	1	0	0	0	0	1	1	0	0	1	0	1	0
1	Guangdong province	119.22	4	2	0	1	0	0	1	0	1	1	0	0	0	0	0	0	0	0	0	0	0	1	1	0	0	1	1	1	0
1	Guangdong province	119.22	2	2	0	1	0	0	1	0	0	1	0	0	0	0	0	0	0	0	0	0	0	1	1	0	0	1	0	0	1
1	Guangdong province	119.22	6	2	0	0	0	0	1	0	1	1	1	0	0	0	0	0	0	0	0	0	1	0	1	0	1	1	0	0	0
1	Guangdong province	119.22	8	2	0	1	0	0	1	0	1	1	0	0	0	0	0	0	0	0	0	0	0	1	1	1	0	1	0	1	1
1	Guangdong province	119.22	6	0	0	1	1	0	0	0	1	1	0	0	0	0	0	0	0	0	0	0	0	1	1	1	0	1	0	1	2
1	Guangdong province	119.22	4	2	1	1	0	0	1	1	2	1	1	1	0	0	0	0	1	0	0	1	3	0	1	0	0	1	1	1	0
1	Guangdong province	119.22	5	0	0	1	0	0	1	0	1	1	0	0	0	0	0	0	0	0	0	0	0	1	0	1	0	1	1	0	0
1	Guangdong province	119.22	2	0	0	1	0	0	1	0	1	1	0	0	0	0	0	0	0	0	0	0	1	0	1	1	0	1	0	0	1
1	Guangdong province	119.22	3	0	0	1	0	1	1	1	2	1	0	1	0	0	0	0	1	0	0	0	0	1	1	0	0	1	1	1	0
1	Guangdong province	119.22	4	2	0	1	0	1	1	0	0	1	0	0	0	0	0	0	0	0	0	0	0	1	0	1	0	0	0	0	1
1	Guangdong province	119.22	2	2	0	1	0	0	1	0	1	1	0	0	0	0	0	0	0	0	0	0	0	0	1	0	0	1	1	1	0
1	Guangdong province	119.22	4	2	0	1	0	0	1	1	1	1	1	0	0	0	0	0	0	0	0	0	2	1	1	0	0	1	0	1	0
1	Guangdong province	119.22	6	0	0	0	0	0	1	0	1	1	1	0	0	0	0	0	0	0	0	0	0	1	1	0	0	1	0	1	0
1	Guangdong province	119.22	3	0	0	1	0	0	1	0	1	1	0	0	0	0	0	0	0	0	0	0	0	1	1	1	0	1	0	1	2
1	Guangdong province	119.22	5	0	0	1	0	1	1	0	1	0	0	0	0	0	0	0	0	0	0	0	0	1	1	1	0	0	0	0	0
1	Guangdong province	119.22	2	0	0	1	0	1	1	0	1	1	0	0	0	0	0	0	0	0	0	0	0	1	1	1	0	0	0	0	0
1	Guangdong province	119.22	4	1	0	1	0	1	1	0	2	0	0	1	0	0	0	0	0	0	0	0	0	1	1	1	0	1	1	0	0
1	Guangdong province	119.22	5	2	0	1	0	0	1	0	1	1	0	0	0	0	0	0	0	0	0	0	0	1	1	1	0	1	0	0	1
1	Guangdong province	119.22	2	0	0	0	0	1	1	1	2	1	1	0	0	0	0	0	0	0	0	0	1	1	0	1	0	1	0	0	0
1	Guangdong province	119.22	5	0	0	1	0	1	1	0	1	1	0	0	0	0	0	0	0	0	0	0	0	1	1	1	0	1	0	0	0
1	Guangdong province	119.22	2	0	1	1	0	1	1	0	1	1	0	0	0	0	0	0	0	0	0	0	0	1	0	1	0	1	1	0	1
1	Guangdong province	119.22	2	0	0	1	0	1	1	0	1	1	0	0	0	0	0	0	0	0	0	0	0	1	0	0	0	0	0	1	1
1	Guangdong province	119.22	7	2	0	1	0	0	1	1	1	1	0	1	0	0	0	0	0	0	0	0	0	0	1	0	0	1	0	1	0
1	Guangdong province	119.22	3	0	0	1	0	1	1	0	1	1	0	0	0	0	0	0	0	0	0	0	0	1	1	0	0	1	0	0	0
1	Guangdong province	119.22	6	0	1	1	0	1	1	0	2	0	0	0	0	0	0	0	0	0	0	0	0	1	1	1	0	1	0	1	0
1	Guangdong province	119.22	4	0	0	1	0	1	1	1	2	1	0	1	0	0	1	0	0	0	0	0	1	1	1	1	0	1	0	1	0
1	Guangdong province	119.22	4	2	0	1	0	1	1	1	2	1	1	1	0	0	0	0	0	0	0	0	0	1	1	0	0	1	0	1	0
1	Guangdong province	119.22	4	0	0	1	0	0	1	0	2	1	0	0	0	0	0	0	0	0	0	0	0	1	1	0	0	1	0	1	1
1	Guangdong province	119.22	6	0	1	1	0	0	1	0	1	1	0	0	0	0	0	0	0	0	0	0	0	1	1	0	0	1	0	0	1
1	Guangdong province	119.22	9	2	1	1	0	0	1	0	1	1	0	0	0	0	0	0	0	0	0	0	0	1	1	0	0	1	1	1	0
1	Guangdong province	119.22	8	0	0	1	0	0	1	0	1	1	0	0	0	0	0	0	0	0	0	0	0	1	1	1	0	1	0	1	0
1	Guangdong province	119.22	8	0	0	1	0	1	1	0	1	1	0	0	0	0	0	0	0	0	0	0	0	1	1	0	0	1	0	1	0
1	Guangdong province	119.22	5	0	0	1	0	0	1	0	2	1	0	0	0	0	0	0	0	0	0	0	2	1	1	1	0	1	0	1	1
1	Guangdong province	119.22	4	2	0	0	0	0	1	0	2	1	1	1	1	0	0	0	0	0	0	0	0	1	1	0	0	1	0	1	0
1	Guangdong province	119.22	6	0	1	1	0	1	1	0	1	1	0	0	0	0	0	0	0	0	0	0	0	1	1	0	0	0	0	1	1
1	Guangdong province	119.22	2	2	1	1	0	1	1	0	1	1	0	0	0	0	0	0	0	0	0	0	0	1	1	0	0	1	0	1	0
1	Guangdong province	119.22	3	2	1	1	0	1	1	0	1	1	0	0	0	0	0	0	0	0	0	0	0	1	1	1	0	1	0	1	1
1	Guangdong province	119.22	5	0	1	1	0	1	1	0	1	1	0	0	0	0	0	0	0	0	0	0	0	1	0	0	0	0	0	1	0
1	Guangdong province	119.22	1	0	0	1	0	1	1	0	1	1	0	0	0	0	0	0	0	0	0	0	0	1	0	0	0	0	0	0	0
1	Guangdong province	119.22	9	0	0	1	0	1	1	0	1	1	0	0	0	0	0	0	0	0	1	0	1	1	1	1	0	1	0	1	0
1	Guangdong province	119.22	5	0	1	1	0	1	1	0	1	1	0	0	0	0	0	0	0	0	0	0	0	1	0	1	0	0	0	0	1
1	Guangdong province	119.22	4	2	0	1	0	1	1	0	2	1	1	1	0	0	1	1	0	0	0	0	1	1	1	1	0	1	0	1	2
1	Guangdong province	119.22	3	2	1	1	0	1	1	0	1	1	0	0	0	0	0	0	0	0	0	0	0	1	1	0	0	1	0	1	0
1	Guangdong province	119.22	8	2	1	1	0	0	1	0	1	1	0	0	0	0	0	0	0	0	0	0	0	0	1	0	0	1	0	1	0
1	Guangdong province	119.22	2	1	0	1	0	0	1	0	1	1	0	0	0	0	0	0	0	0	0	0	0	1	1	0	0	1	0	1	0
1	Guangdong province	119.22	5	0	0	1	0	1	1	0	1	1	0	0	0	0	0	0	0	0	0	0	0	1	1	0	0	0	0	1	2
1	Guangdong province	119.22	6	0	0	0	0	1	1	0	1	1	0	0	0	0	0	0	0	0	0	0	0	1	1	0	0	1	0	1	0
1	Guangdong province	119.22	2	2	0	1	0	1	1	0	1	1	0	0	0	0	0	0	0	0	0	0	0	1	1	0	0	0	1	1	2
1	Guangdong province	119.22	4	2	0	1	0	0	1	0	1	1	0	0	0	0	0	0	0	0	0	0	0	1	1	0	0	1	0	1	0
1	Guangdong province	119.22	2	1	0	1	0	0	1	0	1	1	0	0	0	0	0	0	0	0	0	0	0	1	1	1	0	1	0	0	2
1	Guangdong province	119.22	5	0	0	1	0	0	1	0	1	1	1	1	0	0	0	0	0	0	0	0	0	1	1	0	0	1	0	1	0
1	Guangdong province	119.22	3	1	0	1	0	1	1	1	1	1	0	1	0	0	0	0	0	0	0	0	0	1	1	1	0	1	0	0	2
1	Guangdong province	119.22	6	0	0	1	0	0	1	0	1	1	0	0	0	0	0	0	0	0	0	0	0	1	0	0	0	0	0	0	2
1	Guangdong province	119.22	4	0	0	1	0	0	1	1	1	1	0	1	0	0	0	0	0	0	0	0	0	1	1	0	0	1	0	1	0
1	Guangdong province	119.22	3	2	0	1	0	0	1	1	2	1	1	1	0	0	0	0	0	0	0	0	0	0	1	0	0	1	0	1	0
1	Guangdong province	119.22	5	2	0	1	0	0	0	0	2	1	0	0	0	0	0	0	0	0	0	0	0	1	1	1	1	0	1	1	0
1	Guangdong province	119.22	4	0	0	1	0	0	1	0	1	1	0	0	0	0	0	0	0	0	0	0	0	1	1	0	1	0	0	1	0
1	Guangdong province	119.22	4	0	0	1	0	1	1	1	1	1	0	1	0	0	0	0	0	0	0	0	0	1	1	0	0	1	0	1	0
1	Guangdong province	119.22	2	0	0	1	0	1	1	0	1	1	0	0	0	0	0	0	0	0	0	0	0	1	1	0	0	1	0	1	0
1	Guangdong province	119.22	4	0	0	1	0	0	1	0	1	0	1	1	0	0	0	0	0	0	0	0	0	1	1	1	0	1	0	1	2
1	Guangdong province	119.22	4	2	0	0	0	0	1	1	2	1	0	1	0	0	0	0	0	0	0	0	0	1	1	0	0	1	0	1	0
1	Guangdong province	119.22	3	2	0	0	0	1	1	1	1	1	0	1	0	0	0	0	0	0	0	0	0	1	1	0	0	1	0	1	0
1	Guangdong province	119.22	4	2	0	1	0	0	1	1	1	1	0	1	0	0	0	0	0	0	0	0	0	1	1	0	0	1	1	1	0
1	Guangdong province	119.22	7	2	0	0	0	0	1	1	2	1	1	1	0	0	0	0	0	0	0	0	0	1	1	0	0	1	0	1	0
1	Guangdong province	119.22	2	2	0	1	0	0	1	0	1	1	0	1	0	0	0	0	0	0	0	0	0	0	1	0	0	1	0	0	0
1	Guangdong province	119.22	5	0	0	1	0	0	1	0	1	1	0	0	0	0	0	0	0	0	0	0	0	1	1	1	0	1	1	1	1
1	Guangdong province	119.22	2	2	0	1	0	0	0	0	0	1	0	0	0	0	0	0	0	0	0	0	0	1	1	0	0	1	0	1	1
1	Guangdong province	119.22	6	2	0	1	0	1	1	0	1	1	0	0	0	0	0	0	0	0	0	0	0	0	1	0	0	1	0	1	0
1	Guangdong province	119.22	2	2	0	1	0	0	1	0	1	1	0	0	0	0	0	0	0	0	0	0	0	1	1	1	0	1	1	0	0
1	Guangdong province	119.22	2	2	0	1	0	0	1	0	1	1	0	0	0	0	0	0	0	0	0	0	0	1	1	0	0	1	0	1	2
1	Guangdong province	119.22	6	2	0	1	0	1	1	0	2	1	0	1	0	0	0	0	0	0	0	0	0	1	1	1	0	0	0	1	0
1	Guangdong province	119.22	10	2	0	0	0	0	1	1	2	1	1	1	1	0	0	0	0	0	0	0	0	1	1	0	1	1	0	1	0
1	Guangdong province	119.22	2	2	0	1	0	1	1	0	1	1	0	0	0	0	0	0	0	0	0	0	0	0	1	0	0	1	0	0	0
1	Guangdong province	119.22	4	0	0	1	0	0	1	0	1	1	0	0	0	0	0	0	0	0	0	0	0	1	1	0	0	1	0	1	0
1	Guangdong province	119.22	5	0	0	1	0	1	0	0	1	1	1	0	0	0	0	0	0	0	0	0	0	1	1	1	0	1	0	0	2
1	Guangdong province	119.22	5	2	0	0	0	0	1	1	2	1	1	1	0	0	0	0	1	1	1	0	1	0	1	0	0	1	0	1	0
1	Guangdong province	119.22	4	0	0	1	1	0	1	0	2	1	0	0	0	0	0	0	0	0	0	0	0	1	1	1	0	1	0	0	1
1	Guangdong province	119.22	2	2	0	1	0	0	1	0	1	1	0	0	0	0	0	0	0	0	0	0	0	1	1	0	0	1	1	0	0
1	Guangdong province	119.22	4	0	0	1	0	0	1	0	1	1	1	0	0	0	0	0	0	0	0	0	0	1	1	0	0	1	0	1	2
1	Guangdong province	119.22	7	0	0	1	0	0	1	0	1	1	0	1	0	0	1	0	0	0	0	0	1	1	1	1	0	1	0	0	1
1	Guangdong province	119.22	5	0	0	1	0	0	1	0	1	1	0	0	0	0	0	0	0	0	0	0	0	1	1	1	0	1	0	1	2
1	Guangdong province	119.22	3	0	0	1	0	1	1	0	2	1	0	0	0	0	0	0	0	0	0	0	1	1	1	1	0	1	0	1	2
1	Guangdong province	119.22	5	2	0	1	0	0	1	0	1	1	0	0	0	0	0	0	0	0	0	0	0	1	1	0	0	1	1	1	1
1	Guangdong province	119.22	4	0	0	1	0	0	1	0	1	1	0	0	0	0	0	0	0	0	0	0	0	0	1	1	0	1	0	1	0
1	Guangdong province	119.22	4	1	0	1	0	1	1	0	1	1	0	0	0	0	0	0	0	0	0	0	0	1	1	1	0	1	0	1	0
1	Guangdong province	119.22	4	2	0	1	0	0	1	0	1	1	0	0	0	0	0	0	0	0	0	0	0	1	1	0	0	1	0	1	0
1	Guangdong province	119.22	2	0	0	1	0	1	1	0	1	1	0	0	0	0	0	0	0	0	0	0	0	1	1	0	0	0	0	1	2
1	Guangdong province	119.22	5	0	0	1	0	1	1	1	2	1	0	1	0	0	0	0	0	0	0	0	1	1	1	0	0	1	0	1	0
1	Guangdong province	119.22	7	0	0	1	0	1	1	0	1	1	0	0	0	0	0	0	0	0	0	0	0	1	1	0	0	1	0	1	0
1	Guangdong province	119.22	5	0	0	1	0	1	1	0	1	1	0	0	0	0	0	0	0	0	0	0	0	1	1	0	0	0	0	1	2
1	Guangdong province	119.22	4	2	0	1	0	0	1	0	1	1	0	0	0	0	0	0	0	0	0	0	0	0	1	0	0	1	0	1	0
1	Guangdong province	119.22	3	0	0	1	0	1	1	0	1	1	1	1	0	0	0	0	0	0	0	0	0	1	1	1	0	1	0	1	0
1	Guangdong province	119.22	4	0	0	1	0	1	1	0	1	1	0	0	0	0	0	0	0	0	0	0	0	1	1	1	0	0	0	1	1
1	Guangdong province	119.22	4	0	0	1	0	0	1	0	1	1	0	0	0	0	0	0	0	0	0	0	0	1	1	0	0	1	0	1	0
1	Guangdong province	119.22	6	2	0	0	0	0	1	0	2	1	0	0	0	0	0	0	0	0	0	0	1	1	1	0	0	1	0	1	0
1	Guangdong province	119.22	4	0	0	1	0	0	1	0	1	1	0	1	1	0	0	0	0	0	0	0	1	1	1	0	0	1	0	1	0
1	Guangdong province	119.22	4	0	0	1	1	1	1	0	1	1	0	1	0	0	0	0	0	0	0	0	0	1	1	0	0	1	0	1	0
1	Guangdong province	119.22	3	2	0	1	0	1	1	0	1	1	0	0	0	0	0	0	0	0	0	0	0	1	1	1	0	1	0	1	0
1	Guangdong province	119.22	3	2	0	0	0	0	1	0	2	1	0	1	0	0	1	1	0	0	0	0	1	1	1	0	0	1	1	1	0
1	Guangdong province	119.22	6	0	0	0	0	1	1	1	2	1	0	1	0	0	0	0	0	0	0	0	0	0	1	1	0	1	1	1	0
1	Guangdong province	119.22	8	0	0	1	0	1	1	0	2	1	0	0	0	0	0	0	0	0	0	0	0	1	1	0	0	1	0	1	0
1	Guangdong province	119.22	6	0	0	1	0	0	1	0	1	1	0	0	0	0	0	0	0	0	0	0	0	1	1	1	0	1	0	1	0
1	Guangdong province	119.22	5	0	0	1	0	0	1	0	1	1	0	0	0	0	0	0	0	0	0	0	0	1	1	0	0	1	0	1	2
1	Guangdong province	119.22	7	0	0	1	0	1	0	0	1	1	0	0	0	0	0	0	0	0	0	0	0	1	1	0	0	1	0	1	0
1	Guangdong province	119.22	3	0	0	1	0	1	1	0	1	1	0	0	0	0	0	0	0	0	0	0	0	1	1	0	0	1	0	1	2
1	Guangdong province	119.22	5	0	0	1	0	1	1	0	1	1	0	0	0	0	0	0	0	0	0	0	0	1	0	0	0	1	0	0	1
1	Guangdong province	119.22	5	0	0	1	0	1	1	0	2	1	1	0	0	0	0	0	0	0	0	0	0	0	1	0	0	1	1	1	0
1	Guangdong province	119.22	7	0	0	1	0	1	1	0	0	1	0	0	0	0	0	0	0	0	0	0	0	1	1	0	1	1	0	1	1
1	Guangdong province	119.22	5	0	0	1	0	0	1	0	1	1	0	0	0	0	0	0	0	0	0	0	0	1	1	0	0	1	0	1	0
1	Guangdong province	119.22	2	2	0	1	0	0	1	0	1	1	0	0	0	0	0	0	0	0	0	0	0	1	1	0	0	1	0	1	1
1	Guangdong province	119.22	5	2	0	1	0	0	1	0	2	1	1	1	0	0	0	0	0	0	0	0	0	1	0	0	0	1	0	0	0
1	Guangdong province	119.22	4	1	0	1	0	0	1	0	2	0	0	0	0	0	0	0	0	0	0	0	0	1	1	0	0	1	0	1	0
1	Guangdong province	119.22	2	2	0	1	0	0	1	0	1	1	0	0	0	0	0	0	0	0	0	0	0	0	1	0	0	1	0	1	0
1	Guangdong province	119.22	4	2	0	0	0	0	1	0	1	1	0	1	0	0	0	0	0	0	0	0	0	1	1	0	0	1	0	1	0
1	Guangdong province	119.22	3	2	0	1	0	0	1	0	1	1	0	0	0	0	0	0	0	0	0	0	0	1	1	0	0	1	0	1	0
1	Guangdong province	119.22	6	2	0	1	0	0	1	1	1	0	1	1	0	0	0	0	0	0	0	0	0	1	0	0	0	1	0	1	0
1	Guangdong province	119.22	2	1	0	1	0	1	1	0	1	1	0	0	0	0	0	0	0	0	0	0	0	1	0	1	0	1	0	0	1
1	Guangdong province	119.22	3	2	1	1	0	0	1	1	2	1	0	0	0	0	0	0	0	0	0	0	0	1	1	0	0	1	0	1	0
1	Guangdong province	119.22	6	0	0	1	0	0	1	1	1	1	0	0	0	0	0	0	0	0	0	0	0	1	1	0	0	1	0	1	2
1	Guangdong province	119.22	3	2	0	1	0	1	1	0	2	1	0	0	0	0	0	0	0	0	0	0	0	1	1	0	0	1	0	1	0
1	Guangdong province	119.22	4	0	0	1	0	1	1	0	1	1	0	1	0	0	0	0	0	0	0	0	0	1	1	0	0	1	0	1	1
1	Guangdong province	119.22	2	0	0	1	0	1	1	0	1	1	0	0	0	0	0	0	0	0	0	0	0	0	1	1	0	1	0	1	1
1	Guangdong province	119.22	2	0	0	1	0	1	1	0	1	1	0	0	0	0	0	0	0	0	0	0	0	1	1	0	0	1	0	1	2
1	Guangdong province	119.22	2	0	0	1	0	1	1	0	1	1	0	0	0	0	0	0	0	0	0	0	0	1	1	1	0	1	0	1	1
1	Guangdong province	119.22	2	0	0	1	0	0	1	0	0	1	0	0	0	0	0	0	0	0	0	0	0	0	1	1	0	1	0	1	1
1	Guangdong province	119.22	2	0	0	1	0	1	1	0	1	1	0	0	0	0	0	0	0	0	0	0	0	1	1	0	0	1	0	1	1
1	Guangdong province	119.22	5	0	0	1	0	1	1	0	1	1	0	0	0	0	0	0	0	0	0	0	0	1	1	0	0	1	0	1	1
1	Guangdong province	119.22	6	2	0	1	0	0	1	1	1	1	0	1	0	0	1	0	0	0	0	0	1	0	1	0	0	1	0	1	0
1	Guangdong province	119.22	6	1	0	1	0	1	1	0	1	1	0	0	0	0	0	0	0	0	0	0	0	1	1	0	0	1	0	1	1
1	Guangdong province	119.22	2	0	0	1	0	0	0	0	1	1	0	0	0	0	0	0	0	0	0	0	0	0	1	0	0	1	1	0	0
1	Guangdong province	119.22	4	0	0	1	0	0	1	0	1	1	0	0	0	0	0	0	0	0	0	0	0	1	1	0	0	1	0	1	1
1	Guangdong province	119.22	2	0	0	1	0	1	1	0	1	1	0	0	0	0	0	0	0	0	0	0	0	1	1	0	0	0	0	1	1
1	Guangdong province	119.22	5	0	0	1	0	1	1	0	1	1	0	0	0	0	0	0	0	0	0	0	0	1	1	0	0	1	0	1	1
1	Hainan province	119.22	6	2	0	0	0	1	1	1	0	1	0	0	0	0	0	0	0	0	0	0	0	1	1	1	0	1	0	1	2
1	Guangdong province	119.22	3	0	0	1	0	0	1	1	1	1	0	1	0	0	1	1	0	0	0	0	1	0	1	0	0	1	1	1	0
1	Guangdong province	119.22	2	0	0	1	0	0	1	0	1	1	0	0	0	0	0	0	0	0	0	0	0	0	0	0	0	1	0	1	0
1	Guangdong province	119.22	2	0	0	1	0	0	1	0	1	0	0	0	0	0	0	0	0	0	0	0	0	1	0	1	0	0	0	0	2
1	Guangdong province	119.22	3	0	0	1	0	1	0	0	1	1	0	0	0	0	0	0	0	0	0	0	0	1	1	0	0	1	0	1	2
1	Guangdong province	119.22	2	2	1	1	0	0	1	0	1	1	0	0	0	0	0	0	0	0	0	0	0	1	1	0	0	1	0	0	0
1	Guangdong province	119.22	3	0	0	1	0	1	1	0	2	1	0	0	0	0	0	0	0	0	0	0	0	1	0	0	0	0	0	0	0
1	Guangdong province	119.22	5	0	0	1	0	1	1	0	1	1	0	0	0	0	0	0	0	0	0	0	0	1	0	0	0	1	0	1	1
1	Guangdong province	119.22	4	2	0	1	0	0	1	0	1	1	0	0	0	0	0	0	0	0	0	0	0	0	1	0	0	1	0	1	0
1	Guangdong province	119.22	2	0	1	1	0	0	1	0	1	1	0	0	0	0	0	0	0	0	0	0	1	1	1	0	0	1	0	1	0
1	Guangdong province	119.22	4	2	0	1	0	1	1	1	2	1	1	1	0	0	0	0	0	0	0	0	0	1	1	1	0	1	0	1	0
1	Guangdong province	119.22	2	0	0	1	0	0	1	0	1	1	0	0	0	0	0	0	0	0	0	0	0	1	1	0	0	1	0	1	2
1	Guangdong province	119.22	8	0	0	1	0	1	1	0	1	1	0	0	0	0	0	0	0	0	0	0	0	1	1	0	0	1	0	0	1
1	Guangdong province	119.22	2	0	1	1	1	1	1	0	1	1	0	0	0	0	0	0	0	0	0	0	0	1	1	0	0	0	0	0	1
1	Guangdong province	119.22	4	0	0	1	0	1	1	0	1	1	0	0	0	0	0	0	1	0	0	0	0	1	1	0	0	1	0	1	0
1	Guangdong province	119.22	5	0	0	1	0	0	1	0	1	1	0	0	0	0	0	0	0	0	0	0	0	1	1	1	0	1	0	0	0
1	Guangdong province	119.22	3	0	0	1	0	1	1	0	1	1	0	0	0	0	0	0	0	0	0	0	0	1	1	0	0	1	0	1	0
1	Guangdong province	119.22	7	2	0	1	0	0	1	0	1	1	0	0	0	0	0	0	0	0	0	0	0	1	1	0	0	1	0	1	0
1	Guangdong province	119.22	4	0	0	1	0	0	1	0	1	1	0	0	0	0	0	0	0	0	0	0	0	0	1	0	0	1	0	1	0
1	Guangdong province	119.22	1	0	0	1	0	1	1	0	1	1	0	0	0	0	0	0	0	0	0	0	0	1	0	1	0	1	0	1	1
1	Guangdong province	119.22	6	0	0	1	0	1	1	0	1	1	0	0	0	0	0	0	0	0	0	0	0	1	1	1	0	0	0	1	1
1	Guangdong province	119.22	5	0	0	1	0	0	1	0	2	1	0	1	0	0	0	0	0	0	0	0	0	1	1	0	0	1	0	0	0
1	Guangdong province	119.22	4	0	0	1	0	1	1	0	2	1	0	0	0	0	0	0	0	0	0	0	0	1	1	0	0	0	0	1	2
1	Guangdong province	119.22	4	0	0	1	0	0	1	0	1	1	0	1	0	0	0	0	0	0	0	0	0	1	1	0	0	0	0	1	0
1	Guangdong province	119.22	3	0	0	1	0	1	1	0	1	1	0	0	0	0	0	0	0	0	0	0	0	1	1	0	0	0	0	1	1
1	Guangdong province	119.22	4	0	0	1	0	0	1	0	2	1	0	1	0	0	0	0	0	0	0	0	0	1	1	1	0	1	0	1	0
1	Guangdong province	119.22	7	0	0	1	0	1	1	0	1	1	0	0	0	0	0	0	0	0	0	0	0	1	1	0	0	0	0	1	0
1	Guangdong province	119.22	4	0	0	1	0	0	0	0	2	1	1	1	0	0	0	0	0	0	0	0	0	1	1	0	0	1	0	1	0
1	Guangdong province	119.22	5	0	0	0	0	1	1	0	1	1	0	0	0	0	0	0	0	0	0	0	1	1	1	0	0	1	0	1	0
1	Guangdong province	119.22	2	2	1	1	0	0	1	0	1	0	0	0	0	0	0	0	0	0	0	0	0	0	0	0	0	1	0	0	2
1	Guangdong province	119.22	2	0	0	1	0	0	1	0	1	1	0	0	0	0	0	0	0	0	0	0	0	1	1	0	0	0	0	1	2
1	Guangdong province	119.22	2	0	1	1	0	1	1	0	1	1	0	0	0	0	0	0	0	0	0	0	0	1	1	0	0	1	1	0	0
1	Guangdong province	119.22	5	2	0	1	0	0	1	0	1	0	0	0	0	0	0	0	0	0	0	0	0	1	0	0	0	1	0	0	0
1	Guangdong province	119.22	4	1	0	1	0	1	1	0	1	1	0	1	0	0	0	0	0	0	0	0	0	1	1	1	0	1	0	1	0
1	Guangdong province	119.22	5	0	0	1	0	0	1	0	1	1	0	0	0	0	0	0	0	0	0	0	0	1	1	0	0	1	1	0	0
1	Guangdong province	119.22	2	0	0	1	0	0	1	0	1	0	0	0	0	0	0	0	0	0	0	0	0	1	1	0	0	1	0	0	1
1	Guangdong province	119.22	6	0	0	1	0	0	1	0	2	1	0	0	0	0	0	0	0	0	0	0	0	1	1	0	0	1	0	1	0
1	Guangdong province	119.22	4	2	1	0	0	0	1	1	2	1	1	0	0	0	0	0	1	0	0	0	0	1	1	0	0	1	0	1	0
1	Guangdong province	119.22	4	2	1	1	0	0	1	0	1	1	0	0	0	0	0	0	0	0	0	0	0	1	1	0	0	1	0	1	0
1	Guangdong province	119.22	2	1	0	1	0	0	1	0	1	1	0	0	0	0	0	0	0	0	0	0	0	1	0	0	0	1	0	0	0
1	Guangdong province	119.22	2	1	0	1	0	1	1	0	0	1	0	0	0	0	0	0	0	0	0	0	0	0	1	1	0	1	0	0	0
1	Hunan province	119.22	2	2	1	1	0	0	1	0	2	1	0	0	0	0	0	0	0	0	0	0	0	1	1	0	0	0	0	1	0
1	Guangdong province	119.22	3	2	0	1	0	0	1	1	1	1	0	0	0	0	1	1	0	0	0	0	1	1	1	0	0	1	0	1	0
1	Guangdong province	119.22	3	1	0	1	0	0	1	1	1	1	0	0	0	0	0	0	0	0	0	0	0	1	0	0	0	1	0	1	0
1	Guangdong province	119.22	4	0	0	1	0	0	1	0	1	1	0	0	0	0	0	0	0	0	0	0	0	1	0	0	0	1	0	1	2
1	Guangdong province	119.22	4	0	0	1	0	1	1	1	1	1	1	0	0	0	0	0	0	0	0	0	0	1	1	0	0	1	0	1	0
1	Guangdong province	119.22	4	2	0	1	0	0	1	1	2	1	1	1	0	0	0	0	0	0	0	0	0	0	1	0	0	1	1	1	0
1	Guangdong province	119.22	2	2	0	1	0	0	1	0	1	0	0	0	0	0	0	0	0	0	0	0	0	1	0	1	0	1	0	0	1
1	Guangdong province	119.22	5	0	0	1	0	0	1	0	0	1	0	0	0	0	0	0	0	0	0	0	0	1	1	0	0	1	0	1	0
1	Guangdong province	119.22	2	0	0	1	0	1	1	0	2	1	0	0	0	0	0	0	0	0	0	0	0	1	1	1	0	1	0	1	0
1	Guangdong province	119.22	6	2	0	1	0	0	1	1	1	1	0	1	0	0	0	0	0	0	0	0	0	1	1	0	0	1	0	1	0
1	Guangdong province	119.22	3	1	0	1	0	0	1	0	1	1	1	0	0	0	0	0	0	0	0	0	0	1	1	1	0	0	0	0	0
1	Shaanxi province	119.22	3	0	0	1	0	0	1	0	1	1	1	1	0	0	0	0	0	0	0	0	0	0	1	0	0	1	0	1	0
1	Guangdong province	119.22	5	0	0	1	0	0	1	0	1	1	0	0	0	0	0	0	0	0	0	0	0	0	1	1	0	1	0	1	0
1	Guangdong province	119.22	7	1	0	1	0	0	1	0	1	1	0	0	0	0	0	0	0	0	0	0	0	0	1	1	0	1	0	0	0
1	Guangdong province	119.22	3	0	0	1	0	0	1	0	0	1	0	0	0	0	0	0	0	0	0	0	0	1	1	1	0	1	0	0	0
1	Henan province	119.22	6	0	0	1	0	1	1	0	1	1	0	0	0	0	0	0	0	0	0	0	0	1	1	1	0	1	0	1	0
1	Guangdong province	119.22	1	0	0	1	0	0	1	0	1	1	0	0	0	0	0	0	0	0	0	0	0	1	1	0	0	1	0	0	0
1	Guangdong province	119.22	4	2	0	0	0	0	1	1	2	1	1	1	1	0	0	0	0	0	0	0	0	1	1	1	0	1	0	1	0
1	Guangdong province	119.22	4	2	0	1	0	0	1	0	2	1	1	1	0	0	0	0	0	0	0	0	0	1	1	0	0	0	0	0	0
1	Guangdong province	119.22	3	2	0	1	0	0	1	1	2	1	1	1	1	0	0	0	0	0	0	0	0	1	1	0	0	1	0	1	0
1	Hunan province	119.22	7	2	0	1	0	0	1	0	1	1	0	0	0	0	0	0	0	0	0	0	0	1	1	0	0	1	0	1	0
1	Hunan province	119.22	4	2	0	1	0	0	1	0	1	1	0	0	0	0	0	0	0	0	0	0	0	1	1	0	0	1	0	1	0
1	Guangdong province	119.22	2	0	0	1	0	1	1	0	0	1	0	0	0	0	0	0	0	0	0	0	0	1	1	1	0	0	0	1	0
1	Guangdong province	119.22	2	2	0	1	0	0	1	0	2	1	0	0	0	0	0	0	0	0	0	0	1	1	1	0	0	1	0	1	0
1	Guangdong province	119.22	2	2	0	0	0	1	1	0	1	1	0	0	0	0	0	0	0	0	0	0	0	1	1	1	0	1	0	1	0
1	Guangdong province	119.22	2	0	0	1	0	1	1	0	1	1	0	0	0	0	0	0	0	0	0	0	0	1	1	0	0	1	0	1	0
1	Guangdong province	119.22	4	0	0	1	0	0	1	0	1	1	0	1	0	0	0	0	0	0	0	0	0	0	1	0	0	1	0	1	0
1	Guangdong province	119.22	3	2	0	1	0	0	1	0	1	1	0	1	0	0	0	0	0	0	0	0	0	1	1	0	0	1	0	1	0
1	Guangdong province	119.22	4	2	0	0	0	0	1	1	2	1	1	1	0	0	0	0	0	0	0	0	0	0	1	0	0	1	1	1	0
1	Guangdong province	119.22	9	2	0	1	0	1	1	1	1	1	0	0	0	0	0	0	0	0	0	0	0	1	1	0	0	1	0	1	0
1	Guangdong province	119.22	4	2	0	1	0	0	1	1	1	1	1	1	0	0	0	0	0	0	0	0	0	1	1	0	1	1	1	1	0
1	Guangdong province	119.22	10	2	0	1	0	0	1	0	1	1	0	1	0	0	0	0	0	0	0	0	0	0	1	0	0	1	0	0	0
1	Guangdong province	119.22	5	0	0	1	0	0	1	1	2	1	1	1	0	0	0	0	0	0	0	0	0	1	1	0	0	1	1	0	0
1	Guangdong province	119.22	2	2	0	1	0	0	1	0	2	1	1	1	0	0	0	0	0	0	0	0	0	0	1	0	1	1	1	1	0
1	Guangdong province	119.22	8	0	0	1	0	0	1	0	1	1	0	1	0	0	0	0	0	0	0	0	0	1	1	1	0	1	0	1	0
1	Guangdong province	119.22	6	0	0	1	0	0	1	0	1	1	0	0	0	0	0	0	0	0	0	0	0	0	1	1	0	1	0	1	0
1	Guangdong province	119.22	6	0	0	1	0	1	1	0	1	1	0	0	0	0	0	0	0	0	0	0	0	1	1	0	0	1	1	1	1
1	Guangdong province	119.22	7	0	0	1	0	0	1	1	2	1	1	1	0	0	1	1	0	1	1	0	1	1	1	0	0	1	0	1	2
1	Guangdong province	119.22	4	0	0	1	0	0	1	0	1	1	0	0	0	0	0	0	0	0	0	0	0	0	1	1	0	1	0	0	0
1	Guangdong province	119.22	4	2	0	1	0	1	1	1	2	1	1	0	0	0	0	0	0	0	0	0	0	1	1	0	0	1	0	1	0
1	Guangdong province	119.22	2	0	0	1	0	0	1	0	1	1	0	0	0	0	0	0	0	0	0	0	0	1	1	0	0	1	0	1	2
1	Guangdong province	119.22	4	2	0	1	0	0	1	1	1	1	0	0	0	0	0	0	0	0	0	0	0	1	1	0	0	1	0	1	0
1	Guangdong province	119.22	13	1	0	1	0	1	1	0	1	0	0	1	0	0	0	0	0	0	0	0	0	1	0	0	0	1	0	0	0
1	Guangdong province	119.22	8	0	0	1	0	1	1	0	2	1	0	0	0	0	0	0	0	0	0	0	0	1	1	0	0	1	1	1	0
1	Guangdong province	119.22	7	1	0	1	0	1	1	0	1	1	0	0	0	0	0	0	0	0	0	0	0	1	0	1	0	1	0	1	0
1	Guangdong province	119.22	5	2	0	1	0	0	1	0	2	1	1	1	1	0	0	0	0	0	0	0	0	1	1	0	0	1	0	1	0
1	Guangxi	119.22	11	0	0	1	1	1	1	0	1	1	0	0	0	0	0	0	0	0	0	0	0	1	1	1	0	0	0	1	1
1	Guangdong province	119.22	15	2	0	1	0	1	1	0	1	1	0	0	0	0	0	0	0	0	0	0	0	1	1	0	0	1	0	1	1
1	Guangdong province	119.22	4	2	0	1	0	0	1	0	1	0	0	0	0	0	0	0	0	0	0	0	0	1	1	0	0	1	0	1	0
1	Guangdong province	119.22	6	0	0	1	0	1	1	0	0	1	0	0	0	0	0	0	0	0	0	0	0	1	1	0	0	1	1	1	0
1	Guangdong province	119.22	5	0	0	1	1	0	1	1	2	1	1	1	0	0	0	0	0	0	0	0	0	1	1	1	0	1	1	0	0
1	Guangdong province	119.22	6	2	0	1	0	0	1	0	1	1	0	0	0	0	0	0	0	0	0	0	0	1	1	1	0	1	0	1	0
1	Guangdong province	119.22	3	0	0	1	0	0	1	0	1	1	0	0	0	0	0	0	0	0	0	0	0	1	1	0	0	0	0	1	1
1	Guangdong province	119.22	5	0	0	1	0	1	1	0	1	1	0	0	0	0	0	0	0	0	0	0	0	1	1	1	0	1	1	1	0
1	Guangdong province	119.22	2	2	0	1	0	1	1	0	2	1	0	0	0	0	0	0	0	0	0	0	0	1	1	0	0	1	0	1	0
1	Guangdong province	119.22	3	0	0	1	0	1	1	0	2	1	0	0	0	0	0	0	0	0	0	0	0	1	1	0	0	1	1	1	1
1	Guangdong province	119.22	2	2	0	1	0	1	1	1	1	1	0	0	0	0	0	0	0	0	0	0	1	1	1	0	0	1	0	1	0
1	Guangdong province	119.22	8	0	0	1	0	1	1	0	1	1	0	0	0	0	0	0	0	0	0	0	0	1	1	0	0	1	0	1	0
1	Guangdong province	119.22	5	2	0	1	0	1	1	0	1	1	0	0	0	0	0	0	0	0	0	0	4	1	1	1	0	1	1	1	1
1	Guangdong province	119.22	6	0	0	1	1	1	1	0	1	1	0	0	0	0	0	0	0	0	0	0	0	1	1	1	0	1	0	1	0
1	Guangdong province	119.22	4	2	0	0	0	1	1	1	2	1	1	1	0	0	0	0	0	0	0	0	0	1	1	0	0	1	0	1	0
1	Guangdong province	119.22	4	0	0	1	0	1	1	0	1	1	0	0	0	0	0	0	0	0	0	0	0	0	1	0	0	1	0	1	1
1	Guangdong province	119.22	2	1	0	1	0	1	1	0	1	1	0	0	0	0	0	0	0	0	0	0	0	1	1	0	0	1	0	1	0
1	Guangdong province	119.22	3	0	0	1	0	0	1	0	1	0	0	0	0	0	0	0	0	0	0	0	0	1	1	1	1	1	0	1	0
1	Guangdong province	119.22	2	2	0	1	0	1	1	0	1	1	0	0	0	0	0	0	0	0	0	0	0	1	1	0	0	1	0	1	0
1	Guangdong province	119.22	3	1	0	1	0	0	1	0	2	1	0	1	0	0	0	0	0	0	0	0	0	1	1	0	0	1	0	1	0
1	Guangdong province	119.22	2	2	0	1	0	0	1	0	1	1	0	0	0	0	0	0	0	0	0	0	0	0	1	0	0	1	0	1	0
1	Guangdong province	119.22	5	2	0	1	0	0	1	1	1	1	0	0	0	0	0	0	0	0	0	0	0	1	1	0	0	1	0	1	0
1	Guangdong province	119.22	4	0	0	1	0	1	1	0	1	1	0	0	0	0	0	0	0	0	0	0	0	1	0	1	0	1	0	1	0
1	Guangdong province	119.22	4	1	0	1	0	1	1	0	1	1	0	0	0	0	0	0	0	0	0	0	0	1	1	1	0	1	0	1	0
1	Guangdong province	119.22	3	0	0	0	0	0	1	1	2	1	0	0	0	0	0	0	0	0	0	0	1	1	1	0	0	1	0	1	0
1	Guangdong province	119.22	4	0	0	1	0	1	1	0	1	1	1	1	0	0	0	0	0	0	0	0	0	1	1	0	0	1	0	1	1
1	Guangdong province	119.22	7	2	0	1	0	1	1	0	1	1	0	1	0	0	0	0	0	0	0	0	0	1	1	0	0	1	0	1	1
1	Guangdong province	119.22	3	2	0	0	0	0	1	1	2	1	0	1	0	0	0	0	0	0	0	0	0	1	1	0	0	1	0	1	0
1	Guangdong province	119.22	5	2	0	0	0	1	1	1	2	1	1	1	0	0	0	0	0	0	0	0	0	1	1	0	0	1	1	1	0
1	Guangdong province	119.22	3	2	0	0	0	1	1	1	1	1	1	0	0	0	0	0	0	0	0	0	0	1	1	0	0	1	1	1	0
1	Guangdong province	119.22	2	0	0	1	0	1	1	0	1	1	0	0	0	0	0	0	0	0	0	0	0	1	1	0	0	1	0	1	0
1	Guangdong province	119.22	5	0	0	1	0	1	1	0	1	1	0	0	0	0	0	0	0	0	0	0	0	1	1	1	0	1	0	1	2
1	Guangdong province	119.22	3	1	0	1	0	0	1	0	1	1	0	0	0	0	0	0	0	0	0	0	0	1	1	1	0	1	0	1	1
1	Guangdong province	119.22	3	0	0	1	0	1	1	0	1	1	0	0	0	0	0	0	0	0	0	0	0	1	1	0	0	1	0	1	1
1	Guangdong province	119.22	4	2	0	1	0	0	1	0	1	1	0	0	0	0	0	0	0	0	0	0	0	1	1	0	0	1	0	1	0
1	Guangdong province	119.22	2	2	0	1	0	1	0	0	1	1	0	0	0	0	0	0	0	0	0	0	0	1	1	0	0	1	1	1	0
1	Guangdong province	119.22	5	1	0	1	0	0	1	0	1	1	0	0	0	0	0	0	0	0	0	0	0	1	1	0	0	1	0	1	0
1	Guangdong province	119.22	3	2	0	1	0	1	1	0	1	1	0	0	0	0	0	0	0	0	0	0	0	1	1	0	0	1	0	1	1
1	Guangdong province	119.22	5	2	0	0	0	0	1	0	2	1	1	1	0	0	0	0	0	0	0	0	0	0	1	0	0	1	0	1	0
1	Guangdong province	119.22	5	1	0	0	0	1	1	0	1	1	0	0	0	0	1	1	0	0	0	0	1	1	1	0	0	1	0	1	0
1	Guangdong province	119.22	2	2	0	1	0	0	1	0	1	1	0	0	0	0	0	0	0	0	0	0	0	1	1	0	0	1	0	1	0
1	Guangdong province	119.22	3	2	0	1	0	1	1	0	1	1	0	0	0	0	0	0	0	0	0	0	0	1	1	0	0	1	1	1	0
1	Guangdong province	119.22	5	2	0	0	0	0	1	0	1	1	0	0	0	0	0	0	0	0	0	0	0	1	1	0	0	1	1	1	0
1	Guangdong province	119.22	6	0	0	1	0	1	1	0	1	1	0	0	0	0	0	0	0	0	0	0	0	1	1	0	0	1	1	1	0
1	Guangdong province	119.22	5	0	0	1	0	0	1	0	2	1	0	0	0	0	0	0	0	0	0	0	0	1	1	0	0	1	0	1	0
1	Guangdong province	119.22	6	1	0	1	0	0	1	0	1	1	0	0	0	0	0	0	0	0	0	0	0	0	1	1	0	1	0	0	0
1	Guangdong province	119.22	6	0	0	1	0	1	1	0	1	1	0	0	0	0	0	0	0	0	0	0	0	1	1	1	0	1	0	0	0
1	Guangdong province	119.22	4	2	0	1	0	1	1	1	2	1	1	1	0	0	0	0	0	0	0	0	0	1	1	0	0	1	0	1	0
1	Guangdong province	119.22	2	0	0	1	0	0	0	0	2	0	0	0	0	0	0	0	0	0	0	0	0	1	1	1	0	1	0	1	1
1	Guangdong province	119.22	4	2	0	1	1	0	1	0	2	1	0	0	0	0	0	0	0	0	0	0	0	1	1	0	0	1	0	1	0
1	Guangdong province	119.22	4	2	0	1	0	0	1	0	2	1	1	0	0	0	0	0	0	0	0	0	0	0	1	0	0	1	0	1	0
1	Guangdong province	119.22	3	2	0	1	1	0	1	0	1	1	0	0	0	0	0	0	0	0	0	1	0	0	1	1	0	1	0	1	0
1	Guangdong province	119.22	8	1	0	1	0	0	1	0	0	1	0	0	0	0	0	0	0	0	0	0	0	1	0	0	0	1	0	1	0
1	Guangdong province	119.22	4	0	1	1	0	1	1	0	1	1	0	0	0	0	0	0	0	0	0	0	0	1	0	0	0	0	0	1	2
1	Guangdong province	119.22	2	0	0	1	0	1	1	0	1	1	0	0	0	0	0	0	0	0	0	0	2	1	1	1	0	1	0	0	0
1	Guangdong province	119.22	4	2	0	1	0	0	1	0	2	1	1	1	0	0	0	0	0	0	0	0	0	1	1	0	0	1	0	1	0
1	Guangdong province	119.22	2	0	0	1	0	1	1	0	1	1	0	0	0	0	0	0	0	0	0	0	0	1	1	0	0	1	0	1	0
1	Guangdong province	119.22	5	0	0	1	0	1	1	0	1	1	0	0	0	0	0	0	0	0	0	0	0	1	1	1	0	1	0	0	2
1	Guangdong province	119.22	5	0	0	1	0	1	1	0	0	1	0	0	0	0	0	0	0	0	0	0	0	1	1	0	0	1	0	1	0
1	Guangdong province	119.22	6	0	0	1	0	0	1	1	1	0	0	0	0	0	0	0	0	0	0	0	0	1	1	0	0	0	0	1	0
1	Guangdong province	119.22	4	2	0	1	0	0	1	1	1	1	0	0	0	0	0	0	0	0	0	0	0	1	1	0	0	1	0	1	0
1	Guangdong province	119.22	4	0	0	1	0	1	1	0	1	1	0	0	0	0	0	0	0	0	0	0	0	1	1	1	0	0	0	1	2
1	Guangdong province	119.22	5	2	0	1	0	1	1	1	2	1	1	1	0	0	1	0	0	0	0	0	1	1	1	0	0	1	0	1	0
1	Guangdong province	119.22	1	0	0	1	0	0	1	0	1	1	0	0	0	0	0	0	0	0	0	0	0	1	1	0	0	1	0	0	0
1	Guangdong province	119.22	4	0	0	1	1	1	1	1	1	1	0	1	0	0	0	0	0	0	0	0	0	1	1	0	0	1	0	1	0
1	Guangdong province	119.22	6	2	0	1	0	1	1	0	2	1	0	0	0	0	0	0	0	0	0	0	1	1	1	0	0	1	0	1	0
1	Guangdong province	119.22	4	0	0	1	0	1	1	1	1	1	0	0	0	0	0	0	0	0	0	0	1	1	1	1	0	1	1	0	0
1	Guangdong province	119.22	6	2	0	1	0	0	1	0	1	1	1	1	0	0	1	0	1	0	0	0	1	1	1	0	0	1	1	0	2
1	Guangdong province	119.22	5	2	0	1	0	0	1	1	2	1	1	0	0	0	0	0	0	0	0	0	0	0	1	0	0	1	0	1	0
1	Guangdong province	119.22	4	0	0	1	0	0	1	0	2	1	0	0	0	0	0	0	0	0	0	0	0	1	1	0	0	1	0	1	0
1	Guangdong province	119.22	11	0	0	1	0	0	1	1	2	1	1	1	0	0	1	1	0	0	0	0	2	1	1	0	0	1	1	1	0
1	Guangdong province	119.22	6	2	0	1	0	1	0	0	0	1	0	0	0	0	0	0	0	0	0	0	0	1	1	1	0	1	1	0	1
1	Guangdong province	119.22	5	2	0	0	0	0	1	1	1	1	1	0	0	0	0	0	0	0	0	0	0	1	1	0	0	1	0	1	0
1	Guangdong province	119.22	5	0	0	1	0	1	1	1	1	1	0	0	0	0	0	0	0	0	0	0	0	1	1	1	0	1	0	1	0
1	Guangdong province	119.22	4	0	0	1	0	1	1	0	1	1	0	0	0	0	0	0	0	0	0	0	0	1	1	1	0	1	0	1	1
1	Guangdong province	119.22	4	0	0	0	0	0	1	1	2	1	1	1	0	0	0	0	1	0	0	0	0	0	1	0	0	1	1	1	0
1	Guangdong province	119.22	4	0	0	1	0	1	1	0	1	1	0	0	0	0	0	0	0	0	0	0	0	1	1	0	0	1	0	1	0
1	Guangdong province	119.22	3	0	0	1	0	1	1	0	1	1	1	0	0	0	0	0	0	0	0	0	0	1	1	1	0	1	0	1	0
1	Guangdong province	119.22	6	2	0	1	0	1	1	1	1	1	1	1	0	0	0	0	0	0	0	0	0	1	1	0	0	1	0	1	0
1	Guangdong province	119.22	4	0	0	1	0	1	1	0	1	1	0	0	0	0	0	0	0	0	0	0	0	1	1	0	0	0	0	1	1
1	Guangdong province	119.22	2	0	0	1	0	0	0	0	0	0	0	0	0	0	0	0	0	0	0	0	0	1	0	0	0	1	0	0	1
1	Guangdong province	119.22	6	2	0	1	0	0	1	1	2	1	1	1	0	0	1	1	0	1	1	0	1	0	1	0	0	1	1	1	0
1	Guangdong province	119.22	5	0	0	1	0	1	1	0	2	1	0	0	0	0	0	0	0	0	0	0	0	1	1	0	0	1	0	1	0
1	Guangdong province	119.22	5	0	0	1	0	1	1	0	1	1	0	0	0	0	0	0	0	0	0	0	0	1	1	0	0	1	0	1	1
1	Guangdong province	119.22	5	0	0	1	0	0	1	0	1	1	0	0	0	0	0	0	0	0	0	0	0	1	1	0	0	1	0	1	0
1	Guangdong province	119.22	5	2	0	1	0	0	1	0	1	1	0	1	0	0	0	0	0	0	0	0	0	1	1	0	0	1	0	1	0
1	Guangdong province	119.22	4	0	0	1	0	1	1	0	1	1	0	0	0	0	0	0	0	0	0	0	0	1	1	0	0	1	0	1	0
1	Guangdong province	119.22	3	2	0	0	0	1	1	1	0	1	0	0	0	0	0	0	0	0	0	0	1	1	1	0	0	1	0	1	0
1	Guangdong province	119.22	4	0	0	1	0	1	1	0	2	1	0	0	0	0	0	0	0	0	0	0	0	1	1	1	0	1	0	0	1
1	Guangdong province	119.22	7	2	0	1	0	1	1	0	2	1	1	1	0	0	0	0	0	0	0	0	4	1	1	1	0	1	0	1	0
1	Guangdong province	119.22	2	0	0	1	0	0	1	0	0	1	0	0	0	0	0	0	0	0	0	0	0	1	1	0	0	1	0	1	1
1	Guangdong province	119.22	2	2	0	1	0	0	1	0	1	1	0	1	0	0	0	0	0	0	0	0	0	1	0	0	0	1	0	1	0
1	Guangdong province	119.22	7	0	0	1	0	0	1	0	1	1	0	0	0	0	0	0	0	0	0	0	0	1	1	0	0	1	0	1	0
1	Guangdong province	119.22	7	2	0	1	0	1	1	0	1	1	1	1	0	0	1	1	0	0	0	0	1	1	1	0	0	1	0	1	0
1	Guangdong province	119.22	5	0	0	1	0	0	1	0	1	1	0	0	0	0	0	0	0	0	0	0	0	1	1	0	0	1	0	1	0
1	Guangdong province	119.22	4	0	0	1	0	0	1	1	1	0	1	1	0	0	0	0	0	0	0	0	1	1	1	0	0	1	0	1	0
1	Guangdong province	119.22	2	2	0	1	0	0	1	0	1	1	0	0	0	0	0	0	0	0	0	0	0	1	1	0	0	1	0	1	1
1	Guangdong province	119.22	2	0	0	1	0	0	1	0	1	1	0	0	0	0	0	0	0	0	0	0	0	1	0	1	1	1	0	0	2
1	Guangdong province	119.22	2	2	0	1	0	1	1	0	1	1	0	0	0	0	0	0	0	0	0	0	0	1	1	0	0	1	0	0	2
1	Guangdong province	119.22	5	2	0	1	0	0	1	0	1	1	0	0	0	0	0	0	0	0	0	1	0	1	1	0	0	1	1	1	0
1	Guangdong province	119.22	11	0	0	1	0	0	1	0	1	1	0	0	0	0	0	0	0	0	0	0	0	1	1	1	0	1	0	1	0
1	Guangdong province	119.22	6	0	0	1	0	1	1	0	1	1	0	0	0	0	0	0	0	0	0	0	0	0	1	1	0	1	1	1	1
1	Guangdong province	119.22	6	0	0	1	0	0	1	0	1	1	0	0	0	0	0	0	0	0	0	0	0	1	1	1	0	1	0	1	1
1	Guangdong province	119.22	13	0	0	1	0	0	1	0	1	1	0	0	0	0	0	0	0	0	0	1	1	1	1	0	0	0	0	1	0
1	Guangdong province	119.22	11	0	0	1	0	0	1	0	1	1	0	0	0	0	0	0	0	0	0	0	0	1	1	1	0	1	0	0	0
1	Guangdong province	119.22	12	0	0	1	0	0	1	0	1	1	0	0	0	0	0	0	0	0	0	0	0	1	1	1	0	1	0	1	0
1	Guangdong province	119.22	3	0	0	1	0	1	1	0	1	1	0	0	0	0	0	0	0	0	0	0	1	1	0	0	0	1	0	1	1
1	Guangdong province	119.22	13	2	0	0	0	0	1	1	1	1	1	1	0	0	1	1	0	1	1	0	1	0	1	0	0	1	0	1	0
1	Guangdong province	119.22	9	2	0	1	0	0	1	0	1	1	0	0	0	0	0	0	0	0	0	0	0	0	1	0	0	1	0	1	0
1	Guangdong province	119.22	6	0	0	1	0	0	0	0	2	1	0	0	0	0	0	0	0	0	0	0	0	1	1	0	0	1	0	1	0
1	Guangdong province	119.22	1	0	0	1	0	1	0	0	0	0	0	0	0	0	0	0	0	0	0	0	0	1	0	1	0	0	0	0	2
1	Guangdong province	119.22	2	0	0	1	0	1	1	0	1	1	0	0	0	0	0	0	0	0	0	0	0	1	0	0	0	0	0	1	2
1	Guangdong province	119.22	2	2	0	1	0	0	0	0	0	1	0	0	0	0	0	0	0	0	0	0	0	1	1	0	0	1	0	1	0
1	Guangdong province	119.22	7	2	0	0	0	1	1	1	2	1	1	1	0	0	0	0	0	0	0	0	2	0	1	0	0	1	1	1	0
1	Guangdong province	119.22	3	0	0	1	0	0	1	0	0	0	0	0	0	0	0	0	0	0	0	0	0	1	0	1	0	0	0	1	1
1	Guangdong province	119.22	4	2	0	1	0	0	1	0	2	1	1	1	0	0	0	0	0	0	0	0	0	1	1	0	0	1	0	1	0
1	Guangdong province	119.22	1	2	1	1	0	0	1	0	1	1	0	0	0	0	0	0	0	0	0	0	0	1	0	0	0	1	1	0	0
1	Guangdong province	119.22	6	2	0	1	0	0	1	1	2	1	1	1	0	0	0	0	0	0	0	0	0	1	1	0	0	1	0	1	0
1	Guangdong province	119.22	4	2	0	1	0	0	1	0	2	0	1	1	0	0	1	0	1	0	0	1	5	0	1	0	0	1	0	1	0
1	Guangdong province	119.22	1	0	0	1	0	1	1	0	1	1	0	0	0	0	0	0	0	0	0	0	0	1	1	1	0	1	1	1	0
1	Guangdong province	119.22	6	0	0	1	0	0	1	0	1	1	0	0	0	0	0	0	0	0	0	0	0	1	1	0	0	1	0	1	1
1	Guangdong province	119.22	5	1	0	1	0	1	1	0	2	1	0	0	0	0	0	0	0	0	0	0	0	0	1	0	0	1	0	1	0
1	Hunan province	119.22	6	0	0	1	0	1	1	0	1	1	0	0	0	0	0	0	0	0	0	0	0	1	1	0	0	1	1	1	0
1	Guangdong province	119.22	6	2	0	0	0	0	1	1	2	1	1	1	1	0	0	0	0	0	0	0	0	0	1	0	0	1	1	1	0
1	Guangdong province	119.22	4	2	0	1	0	0	1	0	1	1	0	0	0	0	0	0	1	0	0	0	0	1	1	0	0	1	0	1	0
1	Guangdong province	119.22	4	0	0	0	1	0	1	0	2	1	1	1	0	0	0	0	1	0	0	0	1	1	1	1	0	1	0	0	0
1	Guangdong province	119.22	5	1	0	1	0	0	1	1	1	1	1	0	0	0	0	0	0	0	0	0	0	1	1	0	0	1	0	0	0
1	Guangdong province	119.22	4	2	0	1	0	0	1	0	1	1	1	1	0	0	0	0	0	0	0	0	0	0	1	0	0	1	0	1	0
1	Guangdong province	119.22	2	0	0	1	0	0	1	0	1	1	0	0	0	0	0	0	0	0	0	0	0	1	0	0	0	1	0	1	0
1	Guangdong province	119.22	5	2	0	0	0	0	1	0	1	1	0	0	0	0	0	0	0	0	0	0	0	0	1	0	0	1	0	1	0
1	Guangdong province	119.22	4	0	1	1	0	1	1	0	1	1	0	0	0	0	0	0	0	0	0	0	0	1	1	0	0	1	1	1	1
1	Guangdong province	119.22	7	2	0	0	0	0	1	1	1	1	0	0	0	0	0	0	0	0	0	0	0	1	1	0	0	1	1	1	0
1	Guangdong province	119.22	3	0	0	1	0	0	1	0	2	1	0	0	0	0	0	0	0	0	0	0	0	1	1	0	0	1	0	1	0
1	Guangdong province	119.22	4	1	0	1	0	0	1	0	1	1	0	0	0	0	0	0	0	0	0	0	0	1	1	1	0	1	0	0	1
1	Guangdong province	119.22	3	2	0	0	0	0	1	1	2	1	1	1	1	0	0	0	1	0	0	0	0	0	1	0	0	1	1	1	0
1	Guangdong province	119.22	2	0	0	1	0	1	1	0	2	0	0	0	0	0	0	0	0	0	0	0	0	1	1	0	0	1	0	1	0
1	Guangdong province	119.22	2	0	0	1	0	0	1	0	1	1	0	0	0	0	0	0	0	0	0	0	0	1	1	1	0	1	1	0	0
1	Guangdong province	119.22	2	1	0	1	0	1	1	0	1	1	0	0	0	0	0	0	1	0	0	0	1	1	0	0	0	1	0	1	1
1	Guangdong province	119.22	2	2	0	1	0	0	1	0	0	1	1	1	0	0	0	0	0	0	0	0	1	0	1	0	0	1	0	1	0
1	Guangdong province	119.22	5	2	1	1	0	0	1	0	1	1	0	0	0	0	0	0	0	0	0	0	0	1	1	0	0	1	1	1	1
1	Guangdong province	119.22	3	0	0	1	0	1	1	0	1	1	0	0	0	0	0	0	0	0	0	0	0	1	1	0	0	1	0	1	0
1	Guangdong province	119.22	4	2	0	1	0	0	1	0	1	1	0	0	0	0	0	0	0	0	0	0	0	0	1	0	0	1	1	1	0
1	Guangdong province	119.22	4	2	0	1	0	0	1	1	1	1	0	0	0	0	0	0	0	0	0	0	0	1	1	0	0	1	0	1	0
1	Guangdong province	119.22	1	0	0	1	0	0	1	0	1	1	0	0	0	0	0	0	0	0	0	0	0	1	1	0	0	1	0	1	0
1	Guangdong province	119.22	8	0	0	1	0	1	1	0	2	1	1	0	0	0	0	0	0	0	0	0	0	1	1	0	1	1	0	1	0
1	Guangdong province	119.22	6	2	0	0	0	1	1	1	2	1	1	1	0	0	0	0	1	0	0	0	0	1	1	0	0	1	0	1	0
1	Guangdong province	119.22	4	0	0	1	0	1	1	0	1	1	0	0	0	0	0	0	0	0	0	0	0	1	1	0	0	0	1	1	0
1	Guangdong province	119.22	6	0	0	1	0	1	1	0	0	1	0	0	0	0	0	0	0	0	0	0	0	1	1	1	0	1	0	1	1
1	Guangdong province	119.22	5	0	0	1	0	1	1	0	1	1	0	0	0	0	0	0	0	0	0	0	0	1	1	0	0	1	0	1	1
1	Guangdong province	119.22	4	0	0	1	0	0	1	0	2	1	0	0	0	0	0	0	0	0	0	0	0	1	1	0	0	0	0	1	0
1	Guangdong province	119.22	6	0	0	1	0	0	1	0	1	1	0	0	0	0	0	0	0	0	0	0	0	1	1	1	0	1	0	1	2
1	Guangdong province	119.22	7	2	0	0	0	0	1	0	2	1	1	1	0	0	0	0	0	1	1	0	1	1	1	0	0	1	0	0	0
1	Guangdong province	119.22	5	1	0	1	0	0	1	0	1	0	0	1	0	0	0	0	0	0	0	0	0	1	1	1	0	1	0	1	0
1	Guangxi	111.75	8	2	0	1	0	1	1	0	1	1	0	0	0	0	0	0	0	0	0	0	0	1	1	0	0	1	0	1	1
1	Guangxi	111.75	5	0	0	1	0	1	1	0	2	1	0	0	0	0	0	0	0	0	0	0	0	1	1	1	0	1	0	1	1
1	Guangxi	111.75	4	2	0	1	0	0	1	0	1	1	0	0	0	0	0	0	0	0	0	0	0	0	1	0	0	1	0	0	1
1	Guangxi	111.75	5	2	0	1	0	0	1	0	1	1	0	0	0	0	0	0	0	0	0	0	1	1	1	0	0	1	0	1	0
1	Guangxi	111.75	1	1	0	1	0	0	1	0	1	1	1	1	0	0	0	0	0	0	0	0	0	1	1	0	0	0	1	0	0
1	Guangxi	111.75	2	2	1	1	0	0	1	0	1	1	0	0	0	0	0	0	0	0	0	0	0	1	1	0	0	1	0	1	0
1	Guangxi	111.75	4	2	0	0	0	0	1	0	1	1	0	1	0	0	0	0	0	0	0	0	0	1	1	0	0	1	1	1	0
1	Guangxi	111.75	6	2	0	1	0	0	1	0	1	1	0	1	0	0	0	0	0	0	0	0	1	1	1	0	0	1	0	1	0
1	Guangxi	111.75	6	2	1	1	0	0	1	0	1	1	0	0	0	0	0	0	0	0	0	0	0	1	1	0	0	1	1	0	0
1	Guangxi	111.75	6	0	0	1	0	0	1	0	1	0	0	0	0	0	0	0	0	0	0	0	0	1	0	1	0	0	0	1	1
1	Guangxi	111.75	2	1	0	1	1	0	0	0	1	0	0	0	0	0	0	0	0	0	0	0	0	1	0	1	0	1	0	1	1
1	Guangxi	111.75	7	0	1	1	0	1	1	0	1	0	0	0	0	0	0	0	0	0	0	0	0	1	1	1	0	1	0	1	1
1	Guangxi	111.75	6	2	0	1	0	0	1	0	2	1	0	0	0	0	0	0	0	0	0	0	0	1	1	1	0	1	0	0	1
1	Guangxi	111.75	4	2	0	1	0	0	1	0	1	1	0	0	0	0	0	0	0	0	0	0	0	1	1	0	0	1	0	1	0
1	Guangxi	111.75	11	0	0	1	0	1	1	0	1	1	0	0	0	0	0	0	0	0	0	0	0	1	1	1	1	1	0	1	2
1	Guangxi	111.75	3	2	0	1	0	0	1	0	1	1	0	0	0	0	0	0	0	0	0	0	1	1	0	0	0	1	1	1	0
1	Guangxi	111.75	5	1	0	1	0	0	1	0	1	1	0	1	0	0	0	0	0	0	0	0	0	1	1	0	0	1	0	1	0
1	Guangxi	111.75	6	0	1	1	0	0	1	0	1	1	0	0	0	0	0	0	0	0	0	0	0	1	1	1	0	0	0	1	0
1	Guangxi	111.75	6	1	0	1	0	1	1	0	2	1	0	0	0	0	0	0	0	0	0	0	0	1	1	1	0	1	0	0	0
1	Guangxi	111.75	5	0	0	1	0	0	0	0	1	1	0	0	0	0	0	0	0	0	0	0	0	0	1	0	0	1	0	1	0
1	Guangxi	111.75	6	2	0	1	0	0	1	0	2	1	1	1	0	0	0	0	0	0	0	0	1	1	1	0	0	1	0	1	0
1	Guangxi	111.75	6	1	0	1	1	1	1	0	2	1	1	0	0	0	0	0	0	0	0	0	0	1	1	1	0	1	0	1	0
1	Guangxi	111.75	6	0	0	1	0	1	1	0	2	1	0	0	0	0	0	0	0	0	0	0	0	1	1	0	0	1	0	1	1
1	Guangxi	111.75	6	0	0	1	0	0	1	0	1	1	0	0	0	0	0	0	0	0	0	0	0	1	1	0	0	1	0	1	1
1	Guangxi	111.75	5	2	0	1	0	0	1	0	2	1	1	0	0	0	0	0	0	0	0	0	0	1	1	1	0	1	0	1	0
1	Guangxi	111.75	4	2	0	1	0	0	1	0	1	1	1	1	0	0	0	0	0	0	0	0	0	1	1	0	0	1	0	1	0
1	Guangxi	111.75	2	1	0	1	1	0	1	0	1	1	1	1	1	0	0	0	0	0	0	0	0	1	0	0	0	0	0	1	0
1	Guangxi	111.75	4	1	0	1	1	0	1	0	1	1	0	1	0	0	0	0	0	0	0	0	0	1	0	0	0	1	0	1	1
1	Guangxi	111.75	2	0	0	1	0	1	1	0	1	1	0	0	0	0	0	0	0	0	0	0	0	1	0	0	0	1	0	1	1
1	Guangxi	111.75	7	2	0	1	0	1	1	1	2	1	0	0	0	0	0	0	0	0	0	0	0	1	1	1	0	0	0	1	0
1	Guangxi	111.75	3	0	0	1	0	0	1	0	2	1	1	1	0	0	0	0	0	0	0	0	0	1	1	1	0	1	0	1	0
1	Guangxi	111.75	6	0	0	1	0	0	1	0	2	1	1	1	0	0	0	0	0	0	0	0	0	1	1	0	0	1	0	1	0
1	Guangxi	111.75	7	2	0	1	0	0	1	0	2	1	1	1	0	0	0	0	0	0	0	0	0	1	1	0	0	1	1	0	0
1	Guangxi	111.75	5	1	0	1	0	1	1	0	1	0	0	0	0	0	0	0	0	0	0	0	0	1	1	0	0	1	0	1	1
1	Guangxi	111.75	6	1	0	1	0	0	1	0	1	1	0	0	0	0	0	0	0	0	0	0	0	1	1	0	0	0	0	1	1
1	Guangxi	111.75	2	0	0	1	0	0	1	0	1	1	0	0	0	0	0	0	0	0	0	0	0	1	1	0	1	1	0	1	0
1	Guangxi	111.75	7	0	0	1	0	0	1	0	2	1	0	0	0	0	0	0	0	0	0	0	0	1	1	0	0	1	0	1	0
1	Guangxi	111.75	4	2	0	1	0	0	1	0	2	1	1	1	0	0	0	0	0	0	0	0	1	1	1	0	0	1	0	1	0
1	Guangxi	111.75	6	2	0	1	0	0	1	1	2	1	1	1	0	0	1	1	1	0	0	0	2	1	1	0	0	1	0	1	0
1	Guangxi	111.75	5	0	0	1	0	0	1	0	1	0	0	0	0	0	0	0	0	0	0	0	0	1	1	1	0	0	0	0	1
1	Guangxi	111.75	4	2	0	1	0	1	1	0	1	1	0	0	0	0	0	0	0	0	0	0	0	1	1	0	0	1	0	1	0
1	Guangxi	111.75	6	2	0	0	0	0	1	0	2	1	0	1	0	0	0	0	0	0	0	0	0	1	1	0	0	1	0	1	0
1	Guangxi	111.75	4	0	0	1	0	0	1	0	1	1	0	0	0	0	0	0	0	0	0	0	0	1	1	1	0	1	0	1	0
1	Guangxi	111.75	5	0	0	1	0	0	1	0	2	1	1	1	0	0	0	0	0	0	0	0	0	1	1	0	0	1	0	1	0
1	Guangxi	111.75	6	2	0	1	0	0	1	0	2	1	1	1	1	0	0	0	0	0	0	0	0	1	0	0	0	1	0	1	0
1	Guangxi	111.75	5	0	0	1	0	0	1	0	1	1	1	1	0	0	0	0	1	0	0	0	0	1	1	0	0	1	0	1	0
1	Guangxi	111.75	3	1	0	1	0	0	1	1	0	1	0	0	0	0	0	0	0	0	0	0	0	0	1	0	0	1	0	1	0
1	Guangxi	111.75	7	0	0	1	0	0	1	0	2	1	1	0	0	0	0	0	0	0	0	0	0	1	1	1	0	1	0	0	0
1	Guangxi	111.75	8	2	0	0	0	1	1	0	2	1	1	1	0	0	1	0	0	0	0	0	1	1	1	0	0	1	0	1	0
1	Guangxi	111.75	5	2	0	1	0	0	1	0	1	1	0	0	0	0	0	0	0	0	0	0	0	1	1	0	0	1	0	0	1
1	Guangxi	111.75	6	2	0	1	0	1	1	0	2	1	0	0	0	0	0	0	0	0	0	0	0	1	1	0	0	1	0	1	0
1	Guangxi	111.75	5	2	0	0	0	0	1	1	2	1	1	1	0	0	0	0	1	0	0	0	0	0	1	0	0	1	1	1	0
1	Guangxi	111.75	5	0	0	1	0	0	1	1	2	1	1	1	0	0	0	0	0	0	0	0	0	1	1	0	0	1	0	0	0
1	Guangxi	111.75	1	2	0	1	0	0	1	0	1	1	0	0	0	0	0	0	0	0	0	0	0	0	0	0	0	1	1	0	0
1	Guangxi	111.75	3	2	0	1	0	0	1	1	2	1	0	1	0	0	1	1	0	0	0	0	1	1	1	0	0	1	0	1	0
1	Guangxi	111.75	5	2	0	1	0	0	1	0	1	1	0	0	0	0	0	0	0	0	0	0	0	0	1	0	0	1	0	1	2
1	Guangxi	111.75	2	0	0	1	0	1	1	0	1	1	0	1	0	0	0	0	1	0	0	0	0	1	0	1	0	1	0	1	1
1	Guangxi	111.75	4	1	0	1	0	1	1	0	2	0	0	0	0	0	0	0	0	0	0	0	0	1	1	0	0	1	0	0	1
1	Guangxi	111.75	4	0	0	1	0	0	1	0	2	1	0	0	0	0	0	0	0	0	0	0	0	1	1	0	0	1	0	1	0
1	Guangxi	111.75	5	0	0	1	1	1	1	0	2	1	0	0	0	0	0	0	0	0	0	0	0	1	1	0	0	1	0	1	1
1	Guangxi	111.75	4	0	0	1	0	1	1	0	1	1	0	0	0	0	0	0	0	0	0	0	0	1	1	1	0	1	0	0	0
1	Guangxi	111.75	2	1	0	1	0	1	1	0	1	0	0	0	0	0	0	0	0	0	0	0	0	1	1	0	0	1	1	0	0
1	Guangxi	111.75	4	2	0	1	0	0	1	1	2	1	0	1	0	0	0	0	0	0	0	0	0	1	1	0	0	1	1	1	0
1	Guangxi	111.75	4	0	0	1	0	1	1	0	1	1	0	0	0	0	0	0	0	0	0	0	0	1	1	0	0	0	0	1	1
1	Guangxi	111.75	7	2	0	0	0	0	1	0	2	1	1	1	0	0	0	0	0	0	0	0	0	1	1	0	0	1	0	1	0
1	Guangxi	111.75	4	0	0	1	1	1	1	0	2	0	0	0	0	0	0	0	0	0	0	0	0	1	1	1	0	1	0	1	1
1	Guangxi	111.75	2	0	0	1	0	1	1	0	2	1	1	0	0	0	0	0	0	0	0	0	0	1	1	1	0	0	0	0	0
1	Guangxi	111.75	5	1	0	1	0	0	1	0	2	1	0	1	0	0	0	0	0	0	0	0	0	1	1	0	0	1	0	1	0
1	Guangxi	111.75	5	1	0	1	0	0	1	1	1	1	0	0	0	0	0	0	0	0	0	0	0	0	1	1	0	1	1	1	0
1	Guangxi	111.75	4	2	0	1	0	0	1	0	2	1	0	1	0	0	0	0	0	0	0	0	0	1	1	0	0	1	0	1	1
1	Guangxi	111.75	5	0	0	1	0	0	0	0	1	0	0	0	0	0	0	0	0	0	0	0	0	0	0	0	0	1	0	1	0
1	Guangxi	111.75	2	0	0	1	0	0	1	0	0	1	0	0	0	0	0	0	0	0	0	0	0	1	0	0	1	0	0	0	1
1	Guangxi	111.75	5	1	0	1	0	0	1	0	1	1	0	1	0	0	0	0	0	0	0	0	0	1	1	0	0	1	0	1	0
1	Guangxi	111.75	6	0	0	0	0	0	1	0	1	1	0	0	0	0	0	0	0	0	0	0	0	0	1	0	1	1	1	1	0
1	Guangxi	111.75	5	0	0	1	0	0	1	0	1	0	0	0	0	0	0	0	0	0	0	0	0	1	1	0	0	1	0	1	0
1	Guangxi	111.75	5	0	0	1	0	1	1	1	2	1	0	0	0	0	0	0	0	0	0	0	0	1	1	1	0	1	0	0	0
1	Guangxi	111.75	5	0	0	0	0	0	1	1	2	1	1	1	0	0	0	0	0	0	0	0	0	0	0	0	0	1	0	0	0
1	Guangxi	111.75	2	0	0	1	0	1	0	0	0	1	0	0	0	0	0	0	0	0	0	0	0	1	0	1	1	0	0	0	2
1	Guangxi	111.75	5	2	0	1	0	0	1	0	1	1	1	0	0	0	0	0	0	0	0	0	0	0	1	0	0	1	0	1	0
1	Guangxi	111.75	2	0	0	1	0	0	1	1	2	1	1	0	0	0	0	0	0	0	0	0	0	1	1	0	0	1	0	1	0
1	Guangxi	111.75	3	0	0	1	0	0	1	0	1	1	0	0	0	0	0	0	0	0	0	0	0	1	1	0	0	1	0	0	0
1	Guangxi	111.75	6	1	0	1	0	0	1	0	1	1	0	0	0	0	0	0	0	0	0	0	0	0	1	0	0	1	0	1	0
[truncated: 9,521 more rows]

## Sheet: main variables
Province（autonomous regions, or municipalities)	RP	DF	M1	M2	M3	M4	C1	C2	C3	C4	C5	C6	Phone	Computer
Anhui province	0.128231	0	0	0	0	0	1	0	0	0.093249	0	1	1	0
Anhui province	0.0146965	0	0	0	0	1	2	1	2	0.162372	0	1	1	0
Anhui province	0.0838898	0	0	0	0	0	7	1	0	0.162372	0	1	1	0
Anhui province	0.276736	0.126755	0	0	0	0	3	1	0	0.093249	0	1	1	0
Anhui province	0.0255915	0.0508829	1	1	0	1	4	1	0	0.162372	0	1	1	0
Anhui province	0.0255915	0	0	0	0	0	5	1	2	0.093249	0	1	1	0
Anhui province	0.504993	0	0	0	0	0	1	0	0	0.0691232	0	0	0	0
Anhui province	0.232396	0	0	0	0	0	2	1	0	0.162372	0	1	1	0
Anhui province	0.172571	0	0	0	0	0	2	1	0	0.162372	0	1	1	0
Anhui province	0.0699323	0	0	0	0	0	2	1	0	0.162372	0	1	1	0
Anhui province	0.162463	0.381908	0	0	0	1	5	1	0	0.972751	1	1	1	1
Anhui province	0.0255915	0	0	0	0	0	4	1	2	0.972751	0	1	1	1
Anhui province	0.188055	0	0	0	0	0	4	1	0	0.189621	0	1	1	0
Anhui province	0.218438	0	0	0	0	0	2	1	2	0.162372	1	1	1	0
Anhui province	0.301251	0	0	0	0	0	2	1	0	1	0	1	1	1
Anhui province	0.0146965	0	0	0	0	0	1	1	2	0.189621	0	1	1	0
Anhui province	0.0146965	0	0	0	0	0	6	1	0	0.972751	1	0	1	1
Anhui province	0	0.117306	0	0	0	0	3	1	0	1	0	1	1	1
Anhui province	0.278184	0.0508829	0	0	0	1	2	1	0	0.162372	0	1	1	0
Anhui province	0.010895	0.0508829	0	0	0	0	4	1	2	1	0	1	1	1
Anhui province	0.010895	0.0508829	0	0	0	0	3	1	0	1	0	0	1	1
Anhui province	0.0255915	0	0	0	0	0	6	1	0	0.189621	0	0	1	0
Anhui province	0.11506	0.0508829	0	0	0	0	4	1	0	1	0	0	1	1
Anhui province	0.0729948	0	0	0	0	0	4	1	1	0.162372	0	1	1	0
Anhui province	0.298189	0	0	0	0	0	2	1	0	0.115285	0	1	0	0
Anhui province	0.0691933	0.117306	0	0	0	0	3	1	2	1	0	1	1	1
Anhui province	0.0838898	0	0	0	0	0	4	1	1	0.135123	0	1	1	0
Anhui province	0.0838898	0	0	0	0	0	6	1	0	0.162372	0	0	1	0
Anhui province	0.0255915	0	0	0	0	0	2	1	2	0.162372	0	1	1	0
Anhui province	0.0255915	0.0508829	0	0	0	0	3	1	2	0.162372	0	1	1	0
Anhui province	0.257111	0	0	0	0	0	2	1	0	0.162372	0	0	1	0
Anhui province	0.0255915	0	0	0	0	0	4	1	2	0.162372	0	0	1	0
Anhui province	0.0255915	0	0	0	0	0	2	1	0	0.135123	0	0	1	0
Anhui province	0.172571	0	0	0	0	0	4	1	0	0.162372	0	0	1	0
Anhui province	0.0582983	0	0	0	0	3	6	1	2	1	0	1	1	1
Anhui province	0.0838898	0	0	0	0	0	1	0	1	0.162372	1	0	1	0
Anhui province	0.232396	0	0	0	0	0	5	0	1	0.115285	0	0	0	0
Anhui province	0	0.275954	0	0	0	0	2	1	2	0.189621	0	1	1	0
Anhui province	0.0255915	0	0	0	0	0	3	1	0	0.162372	0	0	1	0
Anhui province	0.0255915	0.117306	0	0	0	0	3	1	2	1	1	0	1	1
Anhui province	0.0838898	0	0	0	0	0	4	1	0	0.972751	0	0	1	1
Anhui province	0.010895	0	0	0	0	0	6	1	2	0.903628	0	1	1	1
Anhui province	0.253848	0.0664232	0	0	0	0	6	1	2	0.0963719	0	1	0	0
Anhui province	0.0255915	0.117306	0	0	0	0	5	1	1	0.189621	0	1	1	0
Anhui province	0	0.0508829	0	0	0	1	6	1	2	0.162372	0	1	1	0
Anhui province	0.010895	0.117306	0	0	1	0	5	1	2	1	0	1	1	1
Anhui province	0.0838898	0	0	0	0	0	3	1	2	0.093249	0	0	1	0
Anhui province	0.0255915	0.0664232	0	0	0	0	2	0	2	0.162372	0	1	1	0
Anhui province	0.129757	0	0	0	0	0	2	1	2	0.189621	0	1	1	0
Anhui province	0.278184	0	0	0	0	0	4	1	0	0.162372	0	0	1	0
Anhui province	0.0838898	0	0	0	0	0	6	1	2	0.189621	0	1	1	0
Anhui province	0.0691933	0.0664232	0	0	0	0	4	0	0	0.876379	1	1	1	1
Anhui province	0.0691933	0	0	0	0	1	4	1	2	1	0	1	1	1
Anhui province	0.312146	0	0	0	0	0	3	1	2	0.0963719	1	1	0	0
Anhui province	0	0.117306	0	0	0	0	5	1	0	0.189621	0	0	1	0
Anhui province	0.276736	0	0	0	0	0	4	1	1	0.162372	0	0	1	0
Anhui province	0.174097	0	0	0	0	0	5	1	0	0.162372	0	0	1	0
Anhui province	0.0729948	0.0664232	0	0	0	0	4	1	0	1	1	1	1	1
Anhui province	0.010895	0.0664232	0	0	0	0	4	1	0	1	0	1	1	1
Anhui province	0.0255915	0.0664232	0	0	0	0	5	1	0	0.972751	0	1	1	1
Anhui province	0.010895	0.244061	0	0	0	0	4	1	2	1	0	1	1	1
Anhui province	0.0838898	0	0	0	0	0	2	1	2	0.162372	1	0	1	0
Anhui province	0.0699323	0	0	0	0	0	3	1	0	0.115285	0	1	0	0
Anhui province	0.0729948	0.117306	0	0	0	0	6	1	2	0.972751	0	1	1	1
Anhui province	0.0255915	0.0508829	0	0	0	0	3	1	2	1	1	1	1	1
Anhui province	0.010895	0.117306	0	0	0	0	4	1	2	0.972751	1	1	1	1
Anhui province	0.129757	0	0	0	0	0	2	1	0	0.972751	0	1	1	1
Anhui province	0.0146965	0	0	0	0	0	4	1	0	0.135123	1	1	1	0
Anhui province	0.11506	0	0	0	0	0	5	1	0	0.972751	1	1	1	1
Anhui province	0.0255915	0	0	0	0	0	4	1	0	0.135123	0	1	1	0
Anhui province	0.0691933	0.117306	0	0	0	0	3	1	2	0.189621	0	1	1	0
Anhui province	0.0699323	0	0	0	0	0	3	0	0	0.093249	1	0	1	0
Anhui province	0.010895	0	0	0	0	0	2	1	0	0.162372	0	0	1	0
Anhui province	0.0255915	0	0	0	0	0	4	1	0	0.162372	0	1	1	0
Anhui province	0.0146965	0	0	0	0	1	4	1	2	0.162372	0	1	1	0
Anhui province	0.0729948	0	0	0	0	0	3	1	2	0.162372	0	1	1	0
Anhui province	0.343316	0	0	0	0	0	5	1	0	0.162372	0	0	1	0
Anhui province	0.253848	0	0	0	0	0	3	1	2	1	0	0	1	1
Anhui province	0.242415	0.275954	0	0	0	0	6	1	2	0.972751	1	0	1	1
Anhui province	0.644029	0.0508829	0	0	0	0	2	1	2	0.189621	0	1	1	0
Anhui province	0.0255915	0	0	0	0	0	6	1	2	0.142534	0	1	0	0
Anhui province	0.218438	0.202616	0	0	0	1	3	1	0	0.972751	0	1	1	1
Anhui province	0.0255915	0.117306	0	0	0	0	4	1	2	0.162372	1	0	1	0
Anhui province	0.232396	0	0	0	0	0	1	0	0	0.162372	0	0	1	0
Anhui province	0.113534	0.0664232	0	0	0	0	6	1	2	0.162372	0	1	1	0
Anhui province	0.0552358	0.117306	0	0	0	0	3	1	2	1	0	0	1	1
Anhui province	0.0691933	0.202616	0	0	0	1	6	1	1	1	0	1	1	1
Anhui province	0.0255915	0.117306	0	0	0	0	5	1	2	1	0	1	1	1
Anhui province	0.0255915	0	0	0	0	0	3	1	2	0.135123	1	0	1	0
Anhui province	0.0255915	0.117306	0	0	0	0	7	1	2	0.162372	0	0	1	0
Anhui province	0.419574	0	0	0	0	0	5	1	0	0.162372	0	1	1	0
Anhui province	0.0255915	0.0508829	0	0	0	0	6	1	2	0.972751	0	1	1	1
Anhui province	0.104165	0	0	0	0	0	3	1	2	0.972751	1	1	1	1
Anhui province	0.0838898	0	0	0	0	0	3	0	0	0.162372	0	1	1	0
Anhui province	0.010895	0.0664232	0	0	0	0	5	1	2	0.972751	0	1	1	1
Anhui province	0.0838898	0.0508829	0	0	0	0	2	0	1	0.930877	0	0	1	1
Anhui province	0.0255915	0.117306	0	0	0	0	3	1	2	0.972751	0	1	1	1
Anhui province	0	0.117306	0	0	0	0	6	1	2	1	0	0	1	1
Anhui province	0.0255915	0	0	0	0	0	4	1	0	0.972751	0	1	1	1
Anhui province	0.0443408	0.177638	0	0	0	1	8	1	0	0.189621	0	0	1	0
Anhui province	0.327833	0.117306	0	0	0	0	5	1	2	0.189621	0	1	1	0
Anhui province	0.0255915	0.0664232	0	0	0	0	2	1	2	0.972751	0	0	1	1
Anhui province	0.010895	0	0	0	0	2	3	1	2	1	0	1	1	1
Anhui province	0.129757	0	0	0	0	0	5	1	1	1	0	1	1	1
Anhui province	0.11506	0	0	0	0	0	3	1	0	1	0	0	1	1
Anhui province	0.0255915	0	0	0	0	0	2	1	2	0.903628	0	0	1	1
Anhui province	0	0	0	0	0	1	3	1	2	1	0	1	1	1
Anhui province	0.356487	0	0	0	0	0	1	0	0	0.162372	0	0	1	0
Anhui province	0.010895	0	0	0	0	0	5	1	1	0.972751	0	1	1	1
Anhui province	0.312347	0	0	0	0	0	2	1	1	0.162372	0	1	1	0
Anhui province	0.161676	0	0	0	0	0	2	1	0	0.135123	0	1	1	0
Anhui province	0.382349	0	0	0	0	1	3	1	2	0.162372	0	1	1	0
Anhui province	0.117336	0	0	0	0	0	4	1	2	1	0	1	1	1
Anhui province	0.0699323	0	0	0	0	0	3	1	2	0.162372	0	1	1	0
Anhui province	0.114273	0	0	0	0	0	2	1	2	0.162372	0	1	1	0
Anhui province	0.0838898	0	0	0	0	0	4	1	0	0.972751	0	1	1	1
Anhui province	0.010895	0	0	0	0	0	3	1	0	0.189621	0	1	1	0
Anhui province	0.0699323	0	0	0	0	0	4	1	0	0.903628	0	1	1	1
Anhui province	0.529329	0	0	0	0	0	6	0	0	0.162372	0	0	1	0
Anhui province	0.0255915	0	0	0	0	0	6	1	0	0.972751	0	1	1	1
Anhui province	0.129757	0	0	0	0	0	5	1	2	0.162372	0	1	1	0
Anhui province	0.010895	0.0508829	0	0	0	3	3	1	2	0.162372	1	1	1	0
Anhui province	0.0838898	0	0	0	0	0	5	1	0	0.135123	0	1	1	0
Anhui province	0.0838898	0.0508829	0	0	0	0	4	1	2	0.162372	0	1	1	0
Anhui province	0.0699323	0	0	0	0	0	2	1	0	0.0461623	0	1	0	0
Anhui province	0.128231	0	0	0	0	0	2	1	0	0.135123	0	0	1	0
Anhui province	0.0699323	0	0	0	0	0	6	1	0	0.162372	0	1	1	0
Anhui province	0.188055	0	0	0	0	0	2	0	0	0.162372	0	0	1	0
Anhui province	0.188055	0	0	0	0	0	3	1	2	0.189621	0	1	1	0
Anhui province	0.0146965	0.117306	0	0	0	0	3	1	2	0.189621	1	1	1	0
Anhui province	0.0255915	0	0	0	0	0	2	1	0	0.162372	0	1	1	0
Anhui province	0.232396	0	0	0	0	0	3	1	0	0.135123	0	1	1	0
Anhui province	0.174097	0.0508829	0	0	0	0	5	1	1	0.972751	0	1	1	1
Anhui province	0.0255915	0.269039	0	0	0	1	4	1	2	0.972751	0	1	1	1
Anhui province	0.128231	0	0	0	0	0	2	1	0	0.0660003	0	1	1	0
Anhui province	0.0255915	0.117306	0	0	0	0	3	1	2	0.162372	0	1	1	0
Anhui province	0.0255915	0	0	0	0	1	8	1	2	0.162372	0	1	1	0
Anhui province	0.0146965	0.117306	0	0	0	0	4	1	2	0.972751	0	1	1	1
Anhui province	0.203742	0.117306	0	0	0	1	4	1	2	1	0	0	1	1
Anhui province	0.276736	0	0	0	0	0	2	1	0	0.162372	0	0	1	0
Anhui province	0.0255915	0.177638	0	0	0	0	4	1	0	1	0	1	1	1
Anhui province	0.0582983	0.275954	0	0	0	0	3	1	2	0.162372	0	1	1	0
Anhui province	0.276736	0	0	0	0	0	3	0	0	0.135123	0	1	1	0
Anhui province	0.0699323	0	0	0	0	0	2	1	2	0.162372	0	1	1	0
Anhui province	0.188055	0	0	0	0	0	6	1	0	0.162372	0	1	1	0
Anhui province	0.471031	0	0	0	0	0	11	1	0	0.162372	0	1	1	0
Anhui province	0.312146	0	0	0	0	0	4	1	1	0.162372	0	1	1	0
Anhui province	0.188055	0.244061	0	0	0	0	5	1	2	0.162372	0	1	1	0
Anhui province	0.172571	0	0	0	0	0	4	1	0	0.093249	0	0	1	0
Anhui province	0.0590373	0	0	0	0	0	3	1	0	0.162372	1	1	1	0
Anhui province	0.0838898	0.0508829	0	0	0	0	4	1	0	0.189621	0	1	1	0
Anhui province	0.0699323	0	0	0	0	0	7	1	0	0.162372	1	1	1	0
Anhui province	0.17716	0	0	0	0	0	6	1	0	0.189621	0	1	1	0
Anhui province	0.0590373	0	0	0	0	0	2	1	0	0.162372	1	1	1	0
Anhui province	0.276736	0	0	0	0	0	5	1	0	0.162372	1	0	1	0
Anhui province	0.010895	0.0508829	0	0	0	1	4	1	2	0.972751	0	1	1	1
Anhui province	0.519151	0	0	0	0	0	9	1	0	0.093249	0	1	1	0
Anhui province	0.232396	0	0	0	0	0	2	1	0	0.162372	0	1	1	0
Anhui province	0.0255915	0.0508829	0	0	0	0	3	1	0	0.162372	0	1	1	0
Anhui province	0.0838898	0.0508829	0	0	0	0	5	1	0	0.162372	0	1	1	0
Anhui province	0.0699323	0.0508829	0	0	0	0	6	1	2	0.162372	0	1	1	0
Anhui province	0.188055	0	0	0	0	0	6	1	0	0.189621	0	0	1	0
Anhui province	0.0255915	0	0	0	0	0	2	1	2	0.162372	1	0	1	0
Anhui province	0.0838898	0	0	0	0	0	5	1	0	0.162372	0	1	1	0
Anhui province	0.430469	0.0508829	0	0	0	0	5	1	0	0.189621	0	1	1	0
Anhui province	0.117336	0	0	0	0	0	3	1	0	0.162372	0	1	1	0
Anhui province	0.529329	0	0	0	0	0	7	1	0	0.162372	0	0	1	0
Anhui province	0.010895	0.117306	0	0	0	0	5	1	0	1	0	1	1	1
Anhui province	0.129757	0.0508829	0	0	0	0	4	1	2	0.162372	0	1	1	0
Anhui province	0.114273	0.0508829	0	0	0	1	4	1	2	0.162372	0	1	1	0
Anhui province	0.129757	0.117306	0	0	0	0	6	1	2	0.972751	0	1	1	1
Anhui province	0.172571	0	0	0	0	0	2	0	1	0.0461623	1	0	0	0
Anhui province	0.326304	0.117306	0	0	0	0	4	1	0	0.0963719	0	1	0	0
Anhui province	0.218438	0	0	0	0	0	3	1	0	0.162372	0	0	1	0
Anhui province	0.129757	0.0508829	0	0	0	0	7	1	2	0.162372	1	1	1	0
Anhui province	0.430469	0.0508829	0	0	0	0	5	1	0	0.162372	0	1	1	0
Anhui province	0.188055	0	0	0	0	0	3	0	0	0.093249	0	0	1	0
Anhui province	0.0255915	0.0664232	0	0	0	0	7	1	0	0.189621	0	1	1	0
Anhui province	0.128231	0	0	0	0	0	1	0	0	0.0461623	0	0	0	0
Anhui province	0.0838898	0	0	0	0	0	6	1	0	0.162372	0	1	1	0
Anhui province	0.0699323	0	0	0	0	0	3	1	0	0.162372	0	1	1	0
Anhui province	0.0255915	0	0	0	0	0	2	1	2	0.162372	0	1	1	0
Anhui province	0.356487	0	0	0	0	0	2	0	0	0.0461623	0	0	0	0
Anhui province	0.0838898	0	0	0	0	0	3	1	2	0.162372	0	1	1	0
Anhui province	0.0838898	0.117306	0	0	0	0	4	1	2	1	0	1	1	1
Anhui province	0.380823	0	0	0	0	0	5	0	0	0.135123	0	0	1	0
Anhui province	0.0255915	0	0	0	0	2	4	0	2	0.162372	0	0	1	0
Anhui province	0.0255915	0	0	0	0	0	3	1	0	0.162372	0	1	1	0
Anhui province	0.336482	0	0	0	0	0	2	1	0	0.162372	0	0	1	0
Anhui province	0.010895	0	0	0	0	0	6	1	0	0.930877	0	1	1	1
Anhui province	0.128231	0	0	0	0	0	2	1	0	0.162372	0	1	1	0
Anhui province	0.0255915	0	0	0	0	0	3	1	2	0.162372	0	1	1	0
Anhui province	0.0838898	0	0	0	0	0	4	0	0	0.162372	0	1	1	0
Anhui province	0.0255915	0	0	0	0	0	4	1	2	0.162372	0	1	1	0
Anhui province	0.336482	0	0	0	0	0	2	1	0	0.162372	0	1	1	0
Anhui province	0.484988	0	0	0	0	0	2	0	0	0.162372	0	0	1	0
Anhui province	0.129757	0.0508829	0	0	0	0	4	1	0	0.162372	0	0	1	0
Anhui province	0.239151	0	0	0	0	0	6	1	0	0.972751	0	1	1	1
Anhui province	0.0699323	0	0	0	0	1	2	1	2	0.972751	0	1	1	1
Anhui province	0.0699323	0	0	0	0	0	5	1	0	0.162372	1	1	1	0
Anhui province	0.484988	0	0	0	0	0	2	1	1	0.162372	0	0	1	0
Anhui province	0.0255915	0	0	0	0	1	6	1	0	0.162372	0	1	1	0
Anhui province	0.757585	0	0	0	0	0	7	1	0	0.0470867	0	1	1	0
Anhui province	0.0255915	0.117306	0	0	0	1	3	0	2	0.162372	0	1	1	0
Anhui province	0.010895	0.0664232	0	0	0	0	6	1	0	1	0	1	1	1
Anhui province	0.0691933	0.244061	0	0	1	0	5	1	2	0.972751	1	1	1	1
Anhui province	0.010895	0.0508829	0	0	0	0	4	1	2	0.972751	0	1	1	1
Anhui province	0.0691933	0.733734	0	0	0	1	4	1	2	1	0	1	1	1
Anhui province	0.0691933	0.117306	0	0	0	0	4	1	0	0.11621	0	1	1	0
Anhui province	0.221501	0.117306	0	0	0	0	2	1	0	1	0	1	1	1
Anhui province	0.188055	0.329371	0	0	0	1	3	1	0	0.953838	0	1	1	1
Anhui province	0.010895	0.117306	0	0	0	2	4	1	2	1	0	0	1	1
Anhui province	0.010895	0.0508829	0	0	0	1	4	1	2	1	0	1	1	1
Anhui province	0.278184	0.402709	0	0	0	0	3	1	2	0.162372	0	1	1	0
Anhui province	0	0.117306	0	0	0	0	4	1	0	1	1	1	1	1
Anhui province	0	0.275954	0	0	0	0	4	1	0	1	1	1	1	1
Anhui province	0.0552358	0.395794	0	0	0	1	3	1	2	0.972751	0	0	1	1
Anhui province	0	0.402709	0	0	0	0	8	1	2	1	1	0	1	1
Anhui province	0.232396	0	0	0	0	0	3	0	0	0.0660003	0	1	1	0
Anhui province	0.188055	0	0	0	0	0	3	1	0	0.162372	0	1	1	0
Anhui province	0.0699323	0	0	0	0	0	2	1	1	0.162372	0	0	1	0
Anhui province	0.232396	0	0	0	0	0	2	1	0	0.162372	0	1	1	0
Anhui province	0.172571	0	0	0	0	0	5	1	0	0.162372	0	1	1	0
Anhui province	0.188055	0	0	0	0	0	3	1	0	0.162372	0	1	1	0
Anhui province	0.174097	0	0	0	0	0	2	1	0	0.162372	0	1	1	0
Anhui province	0.47481	0	0	0	0	0	3	1	0	0.093249	0	1	1	0
Anhui province	0.188055	0	0	0	0	0	4	1	0	0.162372	0	1	1	0
Anhui province	0.188055	0	0	0	0	0	4	1	2	0.162372	0	1	1	0
Anhui province	0.232396	0	0	0	0	0	2	1	0	0.162372	0	0	1	0
Anhui province	0.42669	0	0	0	0	0	2	1	0	0.162372	0	1	1	0
Anhui province	0.128231	0.0508829	0	0	0	0	4	1	0	0.189621	0	1	1	0
Anhui province	0.129757	0	0	0	0	0	2	1	0	0.162372	0	1	1	0
Anhui province	0.0255915	0	0	0	0	0	5	1	0	0.189621	0	1	1	0
Anhui province	0.484988	0	0	0	0	0	2	0	0	0.162372	0	1	1	0
Anhui province	0.218438	0	0	0	0	0	7	1	0	0.972751	0	1	1	1
Anhui province	0.0838898	0.117306	0	0	0	0	4	1	2	0.189621	0	1	1	0
Anhui province	0.0255915	0	0	0	0	1	5	1	0	0.162372	0	1	1	0
Anhui province	0.0582983	0.383572	0	0	0	1	2	1	0	1	0	1	1	1
Anhui province	0.172571	0	0	0	0	0	1	0	0	0.162372	0	0	1	0
Anhui province	0.188055	0	0	0	0	0	2	1	0	0.093249	0	1	1	0
Anhui province	0.0838898	0.0508829	0	0	0	0	4	0	0	0.972751	0	1	1	1
Anhui province	0.232396	0	0	0	0	0	4	1	0	0.162372	0	1	1	0
Anhui province	0.128231	0	0	0	0	0	1	1	0	0.162372	0	1	1	0
Anhui province	0.312146	0	0	0	0	1	3	0	0	0.162372	0	1	1	0
Anhui province	0.416512	0	0	0	0	0	3	0	0	0.120498	0	1	1	0
Anhui province	0.0729948	0	0	0	0	0	6	1	0	0.972751	0	1	1	1
Anhui province	0.276736	0	0	0	0	0	6	1	0	0.162372	0	1	1	0
Anhui province	0.336482	0	0	0	0	0	7	1	0	0.162372	0	0	1	0
Anhui province	0.0582983	0.117306	0	0	0	0	5	1	0	0.972751	0	1	1	1
Anhui province	0.0838898	0	0	0	0	0	5	1	0	0.162372	0	1	1	0
Anhui province	0.188055	0	0	0	0	0	2	0	2	0.162372	0	0	1	0
Anhui province	0.0838898	0	0	0	0	0	6	1	0	0.162372	0	1	1	0
Anhui province	0.207543	0	0	0	0	0	3	1	0	1	1	1	1	1
Anhui province	0.0255915	0	0	0	0	0	4	1	0	0.162372	0	1	1	0
Anhui province	0.0838898	0	0	0	0	2	2	1	2	0.162372	1	1	1	0
Anhui province	0.129757	0	0	0	0	0	5	1	0	0.189621	0	1	1	0
Anhui province	0.0582983	0	0	0	0	0	3	1	2	0.162372	1	1	1	0
Anhui province	0.128231	0	0	0	0	0	2	0	0	0.093249	0	0	1	0
Anhui province	0.0255915	0	0	0	0	0	6	1	2	0.972751	0	1	1	1
Anhui province	0.25331	0.177638	0	0	0	0	8	1	0	0.162372	0	1	1	0
Anhui province	0.188055	0	0	0	0	0	6	1	0	0.120498	0	1	1	0
Anhui province	0.117336	0.151733	0	0	0	1	4	1	0	0.972751	0	1	1	1
Anhui province	0.188055	0	0	0	0	0	2	1	0	0.135123	0	1	1	0
Anhui province	0.174097	0	0	0	0	0	2	1	0	0.162372	0	1	1	0
Anhui province	0.188055	0	0	0	0	0	5	1	0	0.189621	0	0	1	0
Anhui province	0.0838898	0.0664232	0	0	0	0	5	1	1	0.120498	0	0	1	0
Anhui province	0.128231	0	0	0	0	0	2	1	0	0.162372	0	1	1	0
Anhui province	0.129757	0.0664232	0	0	0	0	3	1	2	0.162372	0	1	1	0
Anhui province	0.0838898	0	0	0	0	0	3	0	0	0.093249	0	0	1	0
Anhui province	0.0146965	0	0	0	0	0	6	1	0	0.189621	0	1	1	0
Anhui province	0.0255915	0	0	0	0	0	4	1	0	0.189621	0	1	1	0
Anhui province	0.129757	0	0	0	0	0	4	1	2	0.162372	0	1	1	0
Anhui province	0.118862	0	0	0	0	0	4	1	0	0.972751	0	1	1	1
Anhui province	0.010895	0.117306	0	0	0	0	4	1	0	0.162372	1	1	1	0
Anhui province	0.0255915	0	0	0	0	0	6	1	2	0.162372	0	1	1	0
Anhui province	0.416512	0	0	0	0	0	4	1	1	0.162372	0	1	1	0
Anhui province	0.286555	0.117306	0	0	0	0	4	1	2	0.953838	0	1	1	1
Anhui province	0.0729948	0	0	0	0	0	5	1	0	1	0	1	1	1
Anhui province	0.0691933	0.0508829	0	0	0	0	4	0	1	0.189621	0	1	1	0
Anhui province	0.0699323	0	0	0	0	0	2	1	0	0.162372	1	1	1	0
Anhui province	0.366866	0	0	0	0	0	2	0	2	0.115285	0	1	0	0
Anhui province	0	0.202616	0	0	0	1	6	1	0	1	0	1	1	1
Anhui province	0.129757	0	0	0	0	0	4	1	2	0.162372	0	1	1	0
Anhui province	0.0255915	0.269039	0	0	0	1	2	1	0	0.162372	0	1	1	0
Anhui province	0.0255915	0.0508829	0	0	0	0	4	1	2	0.189621	0	1	1	0
Anhui province	0.010895	0.244061	0	0	0	0	11	1	2	1	1	1	1	1
Anhui province	0	0.448332	0	0	1	1	3	1	2	1	0	1	1	1
Anhui province	0.232396	0	0	0	0	0	9	0	0	0.093249	0	1	1	0
Anhui province	0.102639	0	0	0	0	0	4	1	2	1	1	1	1	1
Anhui province	0.342529	0	0	0	0	0	2	0	0	0.135123	0	1	1	0
Anhui province	0.232396	0	0	0	0	0	2	0	0	0.162372	0	1	1	0
Anhui province	0.0590373	0	0	0	0	0	4	1	0	0.189621	1	1	1	0
Anhui province	0.263488	0.117306	0	0	0	0	3	1	2	0.972751	0	1	1	1
Anhui province	0.118862	0.0508829	0	0	0	0	4	1	2	0.162372	0	0	1	0
Anhui province	0.174097	0.275954	0	0	0	0	3	1	2	0.162372	0	0	1	0
Anhui province	0.0699323	0.0664232	0	0	0	0	3	1	1	0.162372	0	1	1	0
Anhui province	0.0838898	0	0	0	0	0	3	1	0	0.189621	0	1	1	0
Anhui province	0.129757	0	0	0	0	0	7	1	2	0.162372	0	1	1	0
Anhui province	0.519151	0	0	0	0	0	2	0	0	0.093249	0	1	1	0
Anhui province	0.276736	0	0	0	0	0	5	1	0	0.162372	0	1	1	0
Anhui province	0.129757	0	0	0	0	0	4	1	0	0.162372	0	1	1	0
Anhui province	0.232396	0	0	0	0	0	5	1	0	0.162372	0	1	1	0
Anhui province	0.713245	0	0	0	0	0	1	0	1	0.162372	0	1	1	0
Anhui province	0.0699323	0	0	0	0	0	2	1	2	0.972751	0	1	1	1
Anhui province	0.174097	0	0	0	0	1	6	1	0	0.162372	0	1	1	0
Anhui province	0.0699323	0	0	0	0	0	2	0	0	0.162372	0	1	1	0
Anhui province	0.0255915	0.177638	0	0	0	0	4	1	0	0.189621	0	1	1	0
Anhui province	0.0255915	0	0	0	0	0	5	1	1	0.162372	0	1	1	0
Anhui province	0.172571	0	0	0	0	0	4	1	0	0.162372	0	1	1	0
Anhui province	0.0255915	0	0	0	0	0	7	1	0	0.162372	0	1	1	0
Anhui province	0.276736	0	0	0	0	0	2	0	0	0.115285	0	0	0	0
Anhui province	0.0838898	0	0	0	0	0	6	1	0	0.162372	0	1	1	0
Anhui province	0	0.117306	0	0	0	0	6	1	2	1	1	1	1	1
Anhui province	0.232396	0.0508829	0	0	0	0	9	1	0	0.162372	0	1	1	0
Anhui province	0.0699323	0	0	0	0	0	2	1	2	0.135123	0	1	1	0
Anhui province	0.0146965	0.117306	0	0	0	0	7	1	2	0.162372	0	1	1	0
Anhui province	0.0729948	0	0	0	0	0	3	1	0	0.189621	1	1	1	0
Anhui province	0.128231	0.0508829	0	0	0	0	5	1	2	0.162372	0	1	1	0
Anhui province	0.257111	0	0	0	0	0	3	1	1	0.162372	0	0	1	0
Anhui province	0.0838898	0	0	0	0	0	4	1	1	0.162372	1	0	1	0
Anhui province	0.172571	0	0	0	0	0	3	1	0	0.162372	0	1	1	0
Anhui province	0.430469	0.0664232	0	0	0	0	3	1	0	0.189621	0	0	1	0
Anhui province	0.010895	0.0508829	0	0	1	0	5	1	0	1	0	1	1	1
Anhui province	0.0255915	0	0	0	0	0	5	1	0	0.162372	0	1	1	0
Anhui province	0.128231	0	0	0	0	0	2	1	0	0.162372	1	1	1	0
Anhui province	0.0838898	0	0	0	0	0	5	0	0	0.189621	0	1	1	0
Anhui province	0.0838898	0.0508829	0	0	0	0	6	1	1	0.953838	0	1	1	1
Anhui province	0.0699323	0	0	0	0	0	2	1	0	0.11621	0	1	1	0
Anhui province	0.0838898	0	0	0	0	0	5	1	2	0.162372	0	1	1	0
Anhui province	0.129757	0	0	0	0	0	5	1	0	0.162372	1	0	1	0
Anhui province	0.326304	0	0	0	0	0	4	1	0	0.162372	0	1	1	0
Anhui province	0.0699323	0	0	0	0	0	2	0	0	0.972751	0	1	1	1
Anhui province	0.221501	0	0	0	0	0	3	1	2	0.162372	1	0	1	0
Anhui province	0.484988	0	0	0	0	0	5	1	0	0.972751	0	0	1	1
Anhui province	0.172571	0	0	0	0	0	2	1	2	0.189621	0	1	1	0
Anhui province	0.0838898	0	0	0	0	0	6	0	0	0.162372	1	0	1	0
Anhui province	0.276736	0	0	0	0	0	3	0	0	0.11621	1	0	1	0
Anhui province	0.0838898	0.117306	0	0	0	0	4	1	2	0.972751	0	1	1	1
Anhui province	0.380823	0	0	0	0	0	2	0	1	0.162372	1	1	1	0
Anhui province	0.118862	0.117306	0	0	0	0	11	1	0	1	0	0	1	1
Anhui province	0.010895	0.244061	1	1	0	1	5	1	2	0.972751	0	0	1	1
Anhui province	0.0699323	0	0	0	0	0	3	1	0	0.972751	0	1	1	1
Anhui province	0.128231	0	0	0	0	0	2	1	0	0.162372	1	1	1	0
Anhui province	0.0255915	0.275954	0	0	0	1	3	1	2	0.189621	0	1	1	0
Anhui province	0.0255915	0.0508829	0	0	0	0	3	1	1	0.162372	1	1	1	0
Anhui province	0.172571	0.0508829	0	0	0	0	8	1	2	0.143459	0	0	1	0
Anhui province	0.0146965	0	0	0	0	0	3	1	2	0.162372	1	1	1	0
Anhui province	0.0699323	0.244061	0	0	0	0	6	1	1	1	0	1	1	1
Anhui province	0.174097	0	0	0	0	0	2	1	0	0.073411	0	0	0	0
Anhui province	0.114273	0	0	0	0	0	7	1	2	0.162372	0	1	1	0
Anhui province	0.0838898	0	0	0	0	0	3	1	0	0.189621	0	1	1	0
Anhui province	0.0995766	0.244061	0	0	0	0	5	1	0	0.972751	0	1	1	1
Anhui province	0.268006	0.0508829	0	0	0	0	3	1	1	0.162372	0	1	1	0
Anhui province	0.0255915	0	0	0	0	0	2	1	2	0.162372	0	1	1	0
Anhui province	0.0255915	0.0508829	0	0	0	4	5	1	1	1	0	1	1	1
Anhui province	0.172571	0	0	0	0	0	3	0	0	0.162372	0	0	1	0
Anhui province	0.129757	0.117306	0	0	0	0	4	1	2	1	0	1	1	1
Anhui province	0.218438	0	0	0	0	1	1	0	0	0.093249	0	0	1	0
Anhui province	0.232396	0.126755	0	0	0	0	4	1	0	0.093249	0	1	1	0
Anhui province	0.699287	0	0	0	0	0	2	1	0	0.972751	0	1	1	1
Anhui province	0.471031	0	0	0	0	0	2	1	0	0.189621	1	0	1	0
Anhui province	0.128231	0	0	0	0	0	3	1	0	0.162372	0	1	1	0
Anhui province	0.218438	0	0	0	0	0	2	0	0	0.162372	0	0	1	0
Anhui province	0.0255915	0.244061	0	0	0	0	5	1	1	0.162372	0	1	1	0
Anhui province	0.173358	0	0	0	0	0	7	1	0	1	0	1	1	1
Anhui province	0.0838898	0	0	0	0	0	2	1	0	0.189621	1	1	1	0
Anhui province	0.529329	0	0	0	0	0	2	1	0	0.162372	0	1	1	0
Anhui province	0.010895	0.117306	0	0	0	0	4	1	2	1	0	1	1	1
Anhui province	0.757585	0	0	0	0	0	2	0	0	0.0470867	1	1	1	0
Anhui province	0.0255915	0	0	0	0	0	6	1	1	0.162372	0	1	1	0
Anhui province	0.129757	0.117306	0	0	0	0	8	1	0	0.189621	0	1	1	0
Anhui province	0.174097	0	0	0	0	0	6	1	0	0.135123	0	0	1	0
Anhui province	0.276736	0	0	0	0	0	5	1	0	0.162372	0	0	1	0
Anhui province	0.0255915	0	0	0	0	0	6	1	0	0.189621	0	0	1	0
Anhui province	0.232396	0	0	0	0	0	7	1	2	0.093249	0	1	1	0
Anhui province	0.232396	0	0	0	0	0	2	1	0	0.162372	1	0	1	0
Anhui province	0.010895	0.117306	0	0	1	0	5	1	2	0.189621	0	1	1	0
Anhui province	0.425164	0	0	0	0	0	5	1	0	0.162372	0	0	1	0
Anhui province	0.0146965	0.275954	0	0	0	1	5	1	2	1	0	1	1	1
Anhui province	0.010895	0.244061	0	0	0	0	4	1	0	0.189621	0	1	1	0
Anhui province	0.128231	0	0	0	0	0	1	0	1	0.162372	0	0	1	0
Anhui province	0.380823	0	0	0	0	0	2	1	0	0.162372	0	1	1	0
Anhui province	0.174097	0	0	0	0	0	2	0	0	0.162372	0	1	1	0
Anhui province	0.129757	0	0	0	0	0	6	1	0	0.162372	0	1	1	0
Anhui province	0.0255915	0	0	0	0	0	4	1	2	0.189621	0	1	1	0
Anhui province	0.0146965	0.0508829	0	0	0	0	2	1	0	0.162372	0	1	1	0
Anhui province	0.232396	0	0	0	0	0	4	0	0	0.162372	0	1	1	0
Anhui province	0.529329	0	0	0	0	0	1	0	0	0.11621	0	1	1	0
Anhui province	0.010895	0.0508829	0	0	0	0	4	1	0	0.189621	1	1	1	0
Anhui province	0.370645	0.117306	0	0	0	0	1	1	0	1	0	1	1	1
Anhui province	0.276736	0	0	0	0	0	2	1	0	0.11621	0	1	1	0
Anhui province	0.0838898	0.126755	0	0	0	0	2	1	1	0.162372	1	1	1	0
Anhui province	0.172571	0.117306	0	0	0	0	1	0	0	0.143459	0	1	1	0
Anhui province	0.010895	0.0664232	0	0	0	0	5	1	2	0.162372	1	1	1	0
Anhui province	0.0255915	0	0	0	0	0	6	1	0	0.162372	0	1	1	0
Anhui province	0.0255915	0.117306	0	0	0	0	4	1	2	1	0	1	1	1
Anhui province	0.0838898	0.117306	0	0	0	0	6	1	0	0.162372	0	1	1	0
Anhui province	0.232396	0	0	0	0	0	3	0	0	0.162372	0	1	1	0
Anhui province	0.188055	0	0	0	0	0	2	1	2	0.162372	1	1	1	0
Anhui province	0.0255915	0	0	0	0	0	2	1	2	0.162372	0	1	1	0
Anhui province	0.114273	0	0	0	0	0	3	1	0	0.162372	0	1	1	0
Anhui province	0.0255915	0	0	0	0	0	6	1	2	0.189621	1	0	1	0
Anhui province	0.129757	0	0	0	0	0	2	1	0	0.162372	0	1	1	0
Anhui province	0.322525	0	0	0	0	0	5	1	0	0.093249	0	1	1	0
Anhui province	0.129757	0	0	0	0	0	2	0	1	0.093249	0	0	1	0
Anhui province	0.0146965	0	0	0	0	0	3	1	1	0.189621	0	1	1	0
Anhui province	0.356487	0	0	0	0	0	6	1	0	0.0660003	0	1	1	0
Anhui province	0.129757	0.117306	0	0	0	0	2	1	0	0.162372	0	1	1	0
Anhui province	0.0691933	0.244061	0	0	0	0	3	1	0	0.926589	0	1	1	1
Anhui province	0.0255915	0.0664232	0	0	0	0	3	1	0	0.189621	1	0	1	0
Anhui province	0.0255915	0.117306	0	0	0	1	5	1	0	0.143459	0	1	1	0
Anhui province	0.0838898	0	0	0	0	0	2	1	0	0.189621	0	1	1	0
Anhui province	0.232396	0	0	0	0	0	4	1	0	0.189621	0	0	1	0
Anhui province	0.0699323	0	0	0	0	0	2	1	2	0.135123	0	1	1	0
Anhui province	0.010895	0.381908	0	0	0	1	3	1	0	0.972751	0	1	1	1
Anhui province	0.114273	0	0	0	0	0	4	1	0	0.162372	0	1	1	0
Anhui province	0.0255915	0	0	0	0	2	4	1	2	0.162372	0	1	1	0
Anhui province	0.0838898	0	0	0	0	0	4	1	0	0.189621	0	0	1	0
Anhui province	0.0699323	0	0	0	0	0	5	1	2	0.189621	0	1	1	0
Anhui province	0.356487	0	0	0	0	0	6	1	0	0.189621	1	1	1	0
Anhui province	0.276736	0	0	0	0	0	1	1	0	0.162372	0	0	1	0
Anhui province	0.010895	0	0	0	0	0	4	1	0	0.945503	0	1	1	1
Anhui province	0.0699323	0	0	0	0	0	6	1	0	0.162372	0	1	1	0
Anhui province	0.129757	0.117306	0	0	0	0	1	1	2	0.972751	0	1	1	1
Anhui province	0.276736	0	0	0	0	0	4	0	0	0.162372	0	1	1	0
Anhui province	0.0255915	0.0508829	0	0	0	0	4	1	2	0.162372	0	1	1	0
Anhui province	0.010895	0.117306	0	0	0	2	5	1	0	0.162372	0	1	1	0
Anhui province	0.0699323	0	0	0	0	0	2	1	2	0.162372	0	1	1	0
Anhui province	0.218438	0	0	0	0	0	2	0	0	0.162372	0	1	1	0
Anhui province	0.0838898	0	0	0	0	0	3	1	0	0.162372	0	1	1	0
Anhui province	0.0699323	0	0	0	0	0	2	1	0	0.142534	1	1	0	0
Anhui province	0	0.402709	0	0	0	0	4	1	2	1	1	1	1	1
Anhui province	0.188055	0	0	0	0	0	3	1	2	0.162372	0	1	1	0
Anhui province	0.430469	0.117306	0	0	0	0	4	0	2	1	0	1	1	1
Anhui province	0.010895	0.117306	0	0	0	2	5	1	0	1	0	1	1	1
Anhui province	0.128231	0	0	0	0	0	5	0	0	0.189621	0	0	1	0
Anhui province	0.0255915	0.117306	0	0	0	0	6	1	0	0.926589	0	1	1	1
Anhui province	0.0255915	0	0	0	0	0	2	1	0	0.972751	1	0	1	1
Anhui province	0.117336	0	0	0	0	0	2	1	0	0.162372	0	1	1	0
Anhui province	0.221501	0	0	0	0	0	3	1	2	0.162372	0	1	1	0
Anhui province	0.173358	0.117306	0	0	0	0	4	1	0	0.162372	0	0	1	0
Anhui province	0.0699323	0	0	0	0	0	2	0	0	0.162372	0	0	1	0
Anhui province	0.173358	0.0508829	0	0	0	1	6	1	0	0.972751	1	1	1	1
Anhui province	0.0146965	0.117306	0	0	0	1	6	1	0	0.162372	1	1	1	0
Anhui province	0.298189	0	0	0	0	0	2	1	2	0.162372	0	1	1	0
Anhui province	0.0838898	0	0	0	0	0	2	1	0	0.162372	0	1	1	0
Anhui province	0.0146965	0	0	0	0	0	2	1	2	0.972751	0	1	1	1
Anhui province	0.010895	0	0	0	0	0	6	1	2	1	0	1	1	1
Anhui province	0.356487	0	0	0	0	0	3	1	0	0.162372	0	1	1	0
Anhui province	0.0255915	0	0	0	0	0	2	1	0	0.162372	0	1	1	0
Anhui province	0.0255915	0	0	0	0	0	2	1	0	0.162372	0	0	1	0
Anhui province	0.0699323	0	0	0	0	0	2	1	0	0.162372	0	1	1	0
Anhui province	0.0255915	0	0	0	0	0	4	1	2	0.189621	0	1	1	0
Anhui province	0.460652	0	0	0	0	0	3	1	0	0.162372	0	1	1	0
Anhui province	0.157875	0	0	0	0	0	4	1	0	0.162372	0	1	1	0
Anhui province	0.0255915	0.244061	0	0	0	0	2	1	2	0.162372	0	1	1	0
Anhui province	0.232396	0	0	0	0	0	4	0	0	0.0470867	1	0	1	0
Anhui province	0.0255915	0	0	0	0	0	3	1	0	0.162372	0	0	1	0
Anhui province	0.0699323	0	0	0	0	0	2	1	2	0.093249	0	0	1	0
Anhui province	0.0691933	0	0	0	0	0	4	1	2	0.189621	0	1	1	0
Anhui province	0.0838898	0.177638	0	0	0	0	4	1	0	0.189621	0	1	1	0
Anhui province	0.010895	0.244061	0	0	0	0	4	1	2	1	0	1	1	1
Anhui province	0	0.117306	0	0	0	1	4	1	0	1	0	0	1	1
Anhui province	0	0.244061	0	0	0	0	4	1	0	1	0	0	1	1
Anhui province	0.0838898	0	0	0	0	0	2	0	0	0.0889611	0	1	1	0
Anhui province	0.0582983	0.177638	0	0	0	0	3	1	0	1	0	1	1	1
Anhui province	0.0838898	0.177638	0	0	0	0	4	1	2	0.162372	0	1	1	0
Anhui province	0.010895	0.448332	0	0	0	1	5	1	2	0.11621	0	1	1	0
Anhui province	0.128231	0.126755	0	0	0	0	3	1	0	0.189621	1	0	1	0
Anhui province	0.161676	0.381908	1	1	0	1	6	1	1	0.162372	0	1	1	0
Anhui province	0.298189	0	0	0	0	0	2	1	0	0.162372	1	1	1	0
Anhui province	0.322525	0	0	0	0	0	2	1	0	0.11621	0	1	1	0
Anhui province	0.172571	0	0	0	0	0	4	0	1	0.093249	0	0	1	0
Anhui province	0.128231	0	0	0	0	0	5	1	2	0.189621	0	1	1	0
Anhui province	0.128231	0	0	0	0	0	3	1	0	0.162372	0	1	1	0
Anhui province	0.0146965	0	0	0	0	0	2	1	2	0.189621	0	0	1	0
Anhui province	0.0146965	0	0	0	0	0	2	1	2	0.162372	1	1	1	0
Anhui province	0.0552358	0.0508829	0	0	0	0	3	1	0	0.162372	0	1	1	0
Anhui province	0.114273	0	0	0	0	0	2	1	0	0.162372	0	1	1	0
Anhui province	0.0255915	0	0	0	0	0	2	1	0	0.162372	0	1	1	0
Anhui province	0.232396	0	0	0	0	0	6	0	0	0.135123	0	1	1	0
Anhui province	0.278184	0	0	0	0	0	2	0	0	0.162372	0	0	1	0
Anhui province	0.0838898	0	0	0	0	0	3	1	0	0.162372	0	1	1	0
Anhui province	0.129757	0.0664232	0	0	0	0	3	1	2	0.162372	0	1	1	0
Anhui province	0.504993	0	0	0	0	0	1	0	0	0.162372	0	0	1	0
Anhui province	0.0838898	0	0	0	0	0	2	1	0	0.162372	1	1	1	0
Anhui province	0.0838898	0	0	0	0	0	2	1	0	0.120498	0	1	1	0
Anhui province	0.382349	0	0	0	0	0	2	1	0	0.162372	0	1	1	0
Anhui province	0.128231	0	0	0	0	0	2	1	0	0.135123	0	1	1	0
Anhui province	0.356487	0	0	0	0	0	4	1	0	0.972751	0	1	1	1
Anhui province	0.128231	0	0	0	0	0	5	1	0	0.972751	0	1	1	1
Anhui province	0.114273	0.0508829	0	0	0	0	4	1	0	0.189621	0	1	1	0
Anhui province	0.0146965	0	0	0	0	0	4	1	0	1	0	1	1	1
Anhui province	0.0838898	0	0	0	0	0	8	1	0	0.972751	1	1	1	1
Anhui province	0.0255915	0	0	0	0	0	2	1	0	0.162372	0	1	1	0
Anhui province	0.232396	0	0	0	0	0	1	0	0	0.0889611	0	0	1	0
Anhui province	0.0838898	0.508663	0	0	0	1	2	1	0	0.162372	0	1	1	0
Anhui province	0.129757	0	0	0	0	0	6	1	2	0.162372	0	1	1	0
Anhui province	0.129757	0	0	0	0	0	4	1	0	0.162372	0	1	1	0
Anhui province	0.0838898	0	0	0	0	0	6	1	0	0.162372	0	1	1	0
Anhui province	0.0838898	0	0	0	0	0	5	1	0	0.162372	0	1	1	0
Anhui province	0.0255915	0	0	0	0	0	6	1	0	0.162372	0	1	1	0
Anhui province	0.232396	0	0	0	0	0	5	1	0	0.162372	0	1	1	0
Anhui province	0.0255915	0	0	0	0	0	5	1	0	0.162372	0	1	1	0
Anhui province	0.0255915	0	0	0	0	0	4	1	0	0.162372	0	1	1	0
Anhui province	0.312146	0	0	0	0	0	3	1	0	0.162372	0	1	1	0
Anhui province	0.0146965	0.117306	0	0	0	1	3	1	1	0.926589	1	0	1	1
Anhui province	0.0838898	0.0508829	0	0	0	0	6	1	2	0.162372	0	1	1	0
Anhui province	0.668904	0	0	0	0	0	6	1	0	0.093249	0	0	1	0
Anhui province	0.658726	0.202616	0	0	0	1	6	1	0	0.972751	0	0	1	1
Anhui province	0.103378	0.0664232	0	0	0	0	3	1	2	0.189621	1	1	1	0
Anhui province	0.0838898	0	0	0	0	0	6	0	0	0.093249	0	0	1	0
Anhui province	0.50644	0	0	0	0	0	2	0	0	0.11621	0	1	1	0
Anhui province	0.312146	0	0	0	0	0	4	1	0	0.135123	0	1	1	0
Anhui province	0.0255915	0.0508829	0	0	0	0	4	1	1	0.162372	0	1	1	0
Anhui province	0.0255915	0	0	0	0	0	3	1	0	0.162372	0	1	1	0
Anhui province	0.128231	0	0	0	0	0	4	1	0	0.189621	0	1	1	0
Anhui province	0.0838898	0	0	0	0	0	8	1	0	0.162372	0	1	1	0
Anhui province	0.400828	0	0	0	0	0	3	0	0	0.162372	0	1	1	0
Anhui province	0.425164	0	0	0	0	0	5	0	1	0.093249	0	0	1	0
Anhui province	0.128231	0	0	0	0	0	6	1	0	0.162372	0	1	1	0
Anhui province	0.0838898	0	0	0	0	0	3	1	0	0.972751	0	1	1	1
Anhui province	0.0699323	0	0	0	0	0	4	1	0	0.162372	0	1	1	0
Anhui province	0.42669	0	0	0	0	0	5	1	0	0.162372	1	1	1	0
Anhui province	0.0255915	0.117306	0	0	0	0	5	1	0	0.162372	0	1	1	0
Anhui province	0.0146965	0	0	0	0	0	3	1	1	0.162372	0	1	1	0
Anhui province	0.128231	0	0	0	0	0	2	1	0	0.162372	0	1	1	0
Anhui province	0.174097	0	0	0	0	0	3	1	0	0.189621	0	1	1	0
Anhui province	0.188055	0	0	0	0	0	3	1	0	0.162372	0	1	1	0
Anhui province	0.0255915	0	0	0	0	0	3	1	0	0.162372	0	1	1	0
Anhui province	0.129757	0	0	0	0	0	2	1	0	0.162372	0	0	1	0
Anhui province	0.128231	0	0	0	0	0	2	1	0	0.120498	0	1	1	0
Anhui province	0.232396	0	0	0	0	0	2	1	0	0.093249	0	0	1	0
Anhui province	0.232396	0	0	0	0	0	2	1	0	0.162372	0	0	1	0
Anhui province	0.0255915	0	0	0	0	0	2	1	0	0.162372	0	1	1	0
Anhui province	0.114273	0	0	0	0	0	2	1	1	0.162372	0	1	1	0
Anhui province	0.232396	0	0	0	0	0	2	1	1	0.162372	0	1	1	0
Anhui province	0.0699323	0	0	0	0	0	2	1	0	0.162372	0	1	1	0
Anhui province	0.232396	0	0	0	0	0	2	1	1	0.162372	0	0	1	0
Anhui province	0.128231	0	0	0	0	0	5	1	0	0.093249	0	1	1	0
Anhui province	0.128231	0	0	0	0	0	2	1	1	0.162372	1	1	1	0
Beijing	0.128231	0	0	0	0	0	2	1	0	0.093249	0	1	1	0
Beijing	0.0255915	0	0	0	0	0	6	1	1	0.162372	0	1	1	0
Beijing	0.188055	0	0	0	0	0	3	1	2	0.189621	0	1	1	0
Beijing	0.276736	0	0	0	0	0	3	1	1	0.162372	0	1	1	0
Beijing	0.0838898	0	0	0	0	0	2	1	0	0.093249	0	1	1	0
Beijing	0.188055	0	0	0	0	0	2	1	2	0.189621	0	1	1	0
Beijing	0.113534	0	0	0	0	0	2	1	1	0.162372	0	1	1	0
Beijing	0.460652	0	0	0	0	0	2	1	1	0.162372	0	1	1	0
Beijing	0.0838898	0	0	0	0	0	1	0	0	0.162372	0	1	1	0
Beijing	0.174097	0	0	0	0	0	2	1	0	0.162372	0	1	1	0
Beijing	0.460652	0	0	0	0	0	2	1	0	0.0461623	0	0	0	0
Beijing	0.128231	0	0	0	0	0	2	0	1	0.093249	0	0	1	0
Beijing	0.114273	0	0	0	0	0	2	1	0	0.162372	0	1	1	0
Beijing	0.174097	0	0	0	0	0	2	1	1	0.162372	0	1	1	0
Beijing	0.356487	0	0	0	0	0	2	1	0	0.162372	0	1	1	0
Beijing	0.0255915	0	0	0	0	0	2	1	0	0.162372	1	1	1	0
Beijing	0.0838898	0	0	0	0	0	2	1	0	0.162372	0	1	1	0
Beijing	0.128231	0.117306	0	0	0	0	5	1	0	0.189621	0	1	1	0
Beijing	0.0699323	0	0	0	0	0	5	0	0	0.162372	0	0	1	0
Beijing	0.129757	0	0	0	0	0	4	0	0	0.162372	0	0	1	0
Beijing	0.0838898	0	0	0	0	0	2	1	1	0.162372	0	1	1	0
Beijing	0.0552358	0.0508829	0	0	0	1	3	1	0	1	0	1	1	1
Beijing	0.010895	0.117306	0	0	0	0	3	1	2	1	0	0	1	1
Beijing	0.0838898	0.0664232	0	0	0	0	3	1	1	0.189621	0	1	1	0
Beijing	0.0838898	0.0508829	0	0	0	0	9	1	2	0.189621	0	1	1	0
Beijing	0.0838898	0	0	0	0	0	3	1	0	0.143459	0	1	1	0
Beijing	0.0838898	0.0508829	0	0	0	0	3	1	1	0.189621	0	1	1	0
Beijing	0.128231	0	0	0	0	0	3	1	0	0.162372	0	1	1	0
Beijing	0.0729948	0.244061	0	0	0	0	5	1	0	1	1	1	1	1
Beijing	0.129757	0.0664232	0	0	0	0	6	1	0	0.162372	0	1	1	0
Beijing	0.0146965	0.117306	0	0	0	0	3	1	2	1	0	1	1	1
Beijing	0.010895	0.117306	0	0	0	0	3	1	0	0.162372	0	1	1	0
Beijing	0.336482	0	0	0	0	0	5	1	2	0.11621	1	0	1	0
Beijing	0.159401	0.117306	0	0	0	0	6	1	0	0.162372	0	0	1	0
Beijing	0.218438	0	0	0	0	0	2	1	0	0.11621	0	1	1	0
Beijing	0.118862	0.117306	0	0	0	0	3	1	0	0.143459	0	0	1	0
Beijing	0.010895	0	0	0	0	0	2	1	2	0.162372	0	1	1	0
Beijing	0.0255915	0	0	0	0	0	5	1	2	0.189621	0	1	1	0
Beijing	0.342529	0	0	0	0	0	3	1	0	0.162372	0	1	1	0
Beijing	0.276736	0	0	0	0	0	7	1	0	0.162372	0	1	1	0
Beijing	0.342529	0	0	0	0	0	5	1	0	0.162372	0	1	1	0
Beijing	0.0255915	0	0	0	0	1	2	1	2	0.972751	1	1	1	1
Beijing	0.689109	0	0	0	0	0	3	1	0	0.189621	0	1	1	0
Beijing	0.0699323	0	0	0	0	0	3	1	0	0.162372	0	1	1	0
Beijing	0.0699323	0	0	0	0	0	4	0	0	0.142534	0	1	0	0
Beijing	0.0255915	0	0	0	0	0	2	1	2	0.162372	1	1	1	0
Beijing	0.0838898	0	0	0	0	0	4	1	2	0.162372	0	1	1	0
Beijing	0.0255915	0.275954	0	0	0	0	4	1	0	0.189621	0	1	1	0
Beijing	0.0838898	0	0	0	0	0	6	1	2	0.162372	0	1	1	0
Beijing	0.117336	0.0664232	0	0	0	0	3	1	0	0.189621	0	1	1	0
Beijing	0.0699323	0	0	0	0	0	5	1	0	1	0	1	1	1
Beijing	0.0255915	0.117306	0	0	0	0	2	1	0	0.162372	1	1	1	0
Beijing	0.298189	0	0	0	0	0	2	1	0	0.142534	0	1	0	0
Beijing	0.0838898	0	0	0	0	0	5	1	1	0.162372	0	1	1	0
Beijing	0.232396	0	0	0	0	0	1	0	0	0.115285	0	1	0	0
Beijing	0.0838898	0	0	0	0	1	3	1	2	0.162372	0	1	1	0
Beijing	0.232396	0	0	0	0	0	3	1	0	0.162372	0	1	1	0
Beijing	0.172571	0	0	0	0	0	2	1	0	0.169783	0	1	0	0
Beijing	0.253848	0	0	0	0	0	3	1	0	0.162372	0	1	1	0
Beijing	0.0699323	0	0	0	0	0	4	1	2	0.162372	0	1	1	0
Beijing	0.188055	0	0	0	0	0	7	1	0	0.162372	0	1	1	0
Beijing	0.188055	0	0	0	0	0	5	1	0	0.162372	0	1	1	0
Beijing	0.113534	0	0	0	0	0	2	1	0	0.162372	1	1	1	0
Beijing	0.0255915	0	0	0	0	0	3	1	0	0.162372	0	1	1	0
Beijing	0.0255915	0	0	0	0	0	2	1	0	0.162372	0	1	1	0
Beijing	0.747407	0	0	0	0	0	5	0	2	0.162372	0	1	1	0
Beijing	0.0255915	0	0	0	0	0	3	1	2	0.972751	0	1	1	1
Beijing	0.366866	0	0	0	0	0	4	0	2	0.162372	0	1	1	0
Beijing	0.188055	0	0	0	0	1	6	1	0	0.120498	0	0	1	0
Beijing	0.0838898	0	0	0	0	0	3	1	0	0.162372	0	1	1	0
Beijing	0.0255915	0	0	0	0	0	2	0	0	0.189621	0	0	1	0
Beijing	0.010895	0.117306	0	0	0	0	3	1	0	1	0	1	1	1
Beijing	0.188055	0.0508829	0	0	0	0	8	1	0	0.162372	0	0	1	0
Beijing	0.0255915	0	0	0	0	2	3	1	2	0.972751	0	1	1	1
Beijing	0.129757	0	0	0	0	0	3	1	2	0.162372	0	1	1	0
Beijing	0.174097	0.0664232	0	0	0	0	2	1	0	0.162372	0	1	1	0
Beijing	0.0838898	0.0664232	0	0	0	0	3	1	0	0.189621	1	1	1	0
Beijing	0.0255915	0	0	0	0	0	3	1	2	0.972751	0	1	1	1
Beijing	0.0255915	0	0	0	0	0	5	1	0	0.162372	0	1	1	0
Beijing	0.0699323	0	0	0	0	0	2	0	0	0.162372	0	1	1	0
Beijing	0.232396	0	0	0	0	0	2	0	0	0.135123	0	1	1	0
Beijing	0.172571	0	0	0	0	0	2	1	0	0.162372	0	0	1	0
Beijing	0.010895	0	0	0	0	0	2	1	0	0.972751	0	1	1	1
Beijing	0.0255915	0	0	0	0	0	3	1	2	0.972751	0	1	1	1
Beijing	0.0255915	0	0	0	0	0	2	1	2	0.162372	0	1	1	0
Beijing	0.0255915	0.0508829	0	0	0	0	4	1	2	0.162372	0	1	1	0
Beijing	0.129757	0	0	0	0	0	4	1	0	0.189621	0	1	1	0
Beijing	0.312146	0	0	0	0	0	3	1	0	0.189621	0	0	1	0
Beijing	0.0255915	0	0	0	0	0	7	1	0	0.189621	0	1	1	0
Beijing	0.356487	0	0	0	0	0	3	0	0	0.162372	0	0	1	0
Beijing	0.128231	0	0	0	0	0	5	1	1	0.162372	0	1	1	0
Beijing	0.188055	0.244061	0	0	0	0	3	1	2	0.162372	0	1	1	0
Beijing	0.188055	0	0	0	0	0	3	1	0	0.162372	0	1	1	0
Beijing	0.358013	0	0	0	0	0	4	1	0	0.162372	0	1	1	0
Beijing	0.174097	0	0	0	0	0	2	0	0	0.162372	0	1	1	0
Beijing	0.010895	0	0	0	0	0	4	1	2	0.162372	1	1	1	0
Beijing	0.174097	0	0	0	0	0	3	1	0	0.189621	0	1	1	0
Beijing	0.0146965	0.117306	0	0	0	0	4	1	2	1	1	1	1	1
Beijing	0.163202	0	0	0	0	0	5	1	0	0.162372	1	1	1	0
Beijing	0.174097	0	0	0	0	0	3	1	0	0.972751	0	1	1	1
Beijing	0.114273	0	0	0	0	0	3	1	2	0.189621	0	1	1	0
Beijing	0.312146	0.0508829	0	0	0	0	5	1	0	0.11621	0	1	1	0
Beijing	0.129757	0	0	0	0	0	3	1	0	0.162372	0	1	1	0
Beijing	0.372171	0	0	0	0	0	4	1	0	0.162372	0	1	1	0
Beijing	0.0838898	0	0	0	0	0	3	0	0	0.162372	0	1	1	0
Beijing	0.0255915	0	0	0	0	0	3	1	0	0.162372	0	1	1	0
Beijing	0.0255915	0	0	0	0	0	2	1	0	0.162372	0	1	1	0
Beijing	0.239151	0	0	0	0	0	3	1	1	0.162372	0	1	1	0
Beijing	0.0255915	0	0	0	0	0	3	1	2	0.162372	0	1	1	0
Beijing	0.0699323	0.117306	0	0	0	0	4	1	2	0.162372	0	1	1	0
Beijing	0.232396	0.117306	0	0	0	0	5	0	0	0.162372	0	0	1	0
Beijing	0.172571	0	0	0	0	0	7	1	0	0.162372	0	1	1	0
Beijing	0.0691933	0.202616	0	0	0	1	6	1	2	1	0	1	1	1
Beijing	0.0255915	0	0	0	0	0	3	1	2	0.972751	0	1	1	1
Beijing	0.0255915	0	0	0	0	0	3	1	2	0.162372	1	1	1	0
Beijing	0.667579	0	0	0	0	0	4	0	0	0.162372	0	1	1	0
Beijing	0.128231	0	0	0	0	0	3	0	0	0.162372	0	1	1	0
Beijing	0.0255915	0	0	0	0	0	4	1	1	0.162372	0	1	1	0
Beijing	0.218438	0	0	0	0	0	6	1	1	0.162372	0	1	1	0
Beijing	0.129757	0	0	0	0	0	4	1	2	0.162372	0	1	1	0
Fujian province	0.0255915	0	0	0	0	0	3	1	0	0.972751	0	1	1	1
Fujian province	0.0255915	0.0508829	0	0	0	0	5	1	2	0.162372	0	1	1	0
Fujian province	0.0255915	0	0	0	0	0	3	1	0	1	0	1	1	1
Fujian province	0.0255915	0	0	0	0	0	4	1	0	0.972751	0	1	1	1
Fujian province	0.174097	0	0	0	0	0	5	1	0	0.162372	0	1	1	0
Fujian province	0.010895	0.0508829	0	0	0	0	5	1	1	0.972751	0	1	1	1
Fujian province	0.232396	0	0	0	0	0	2	1	0	0.142534	0	1	0	0
Fujian province	0.0255915	0	0	0	0	0	6	1	2	0.189621	1	1	1	0
Fujian province	0.129757	0	0	0	0	0	2	1	2	0.162372	1	1	1	0
Fujian province	0.114273	0	0	0	0	0	3	1	0	0.162372	0	1	1	0
Fujian province	0.0255915	0.117306	0	0	0	0	4	1	0	0.162372	0	1	1	0
Fujian province	0.0255915	0	0	0	0	0	5	1	2	0.162372	0	1	1	0
Fujian province	0.0255915	0.0508829	0	0	0	0	3	1	2	0.972751	0	1	1	1
Fujian province	0.218438	0	0	0	0	0	3	1	0	0.162372	0	0	1	0
Fujian province	0.129757	0.117306	0	0	0	0	5	1	2	1	0	0	1	1
Fujian province	0.0699323	0	0	0	0	0	3	1	0	0.162372	1	1	1	0
Fujian province	0.0255915	0.0664232	0	0	0	0	5	1	0	0.162372	0	1	1	0
Fujian province	0.0255915	0.117306	0	0	0	0	6	1	0	0.162372	0	1	1	0
Fujian province	0.117336	0.117306	0	0	0	0	3	1	2	0.972751	0	1	1	1
Fujian province	0.0838898	0	0	0	0	0	2	0	1	0.162372	0	0	1	0
Fujian province	0.129757	0.117306	0	0	0	0	7	1	1	0.162372	1	1	1	0
Fujian province	0.0255915	0.117306	0	0	0	0	5	1	1	0.162372	0	1	1	0
Fujian province	0.0255915	0.117306	0	0	0	0	3	1	2	0.972751	0	1	1	1
Fujian province	0.010895	0.0508829	0	0	0	0	5	1	2	0.189621	0	1	1	0
Fujian province	0.174097	0	0	0	0	0	3	1	2	0.162372	0	1	1	0
Fujian province	0.0146965	0.0508829	0	0	0	0	3	1	2	0.162372	1	1	1	0
Fujian province	0.0838898	0	0	0	0	0	7	0	0	0.135123	0	0	1	0
Fujian province	0.253848	0.117306	0	0	0	0	4	1	2	0.189621	0	1	1	0
Fujian province	0.0838898	0	0	0	0	0	5	1	0	0.135123	0	1	1	0
Fujian province	0.128231	0	0	0	0	0	3	1	0	0.162372	0	1	1	0
Fujian province	0.0146965	0	0	0	0	0	3	1	0	0.162372	0	1	1	0
Fujian province	0.218438	0	0	0	0	0	5	1	2	0.135123	0	0	1	0
Fujian province	0.253848	0	0	0	0	0	5	1	0	0.972751	0	1	1	1
Fujian province	0.114273	0	0	0	0	0	3	1	2	0.162372	0	1	1	0
Fujian province	0.174097	0	0	0	0	0	2	0	2	0.162372	1	1	1	0
Fujian province	0.460652	0	0	0	0	0	3	1	2	0.135123	0	0	1	0
Fujian province	0.253848	0.117306	0	0	0	0	5	1	2	0.189621	0	1	1	0
Fujian province	0.0255915	0.117306	0	0	0	0	3	1	2	0.162372	0	1	1	0
Fujian province	0.0255915	0.0508829	0	0	0	0	7	1	2	1	0	1	1	1
Fujian province	0.0255915	0	0	0	0	2	2	1	2	0.189621	0	0	1	0
Fujian province	0.331634	0	0	0	0	0	6	1	0	0.162372	1	1	1	0
Fujian province	0.114273	0	0	0	0	0	3	1	0	0.162372	1	0	1	0
Fujian province	0.0255915	0	0	0	0	0	4	1	1	0.162372	0	1	1	0
Fujian province	0.356487	0.0508829	0	0	0	0	5	1	2	0.162372	0	1	1	0
Fujian province	0.253848	0	0	0	0	0	4	1	0	0.162372	1	0	1	0
Fujian province	0.276736	0.0508829	0	0	0	0	4	1	1	0.162372	0	1	1	0
Fujian province	0	0.0664232	0	0	0	0	4	1	2	0.189621	0	1	1	0
Fujian province	0.0255915	0	0	0	0	0	4	1	0	0.162372	0	1	1	0
Fujian province	0.0146965	0	0	0	0	0	2	1	2	0.162372	1	1	1	0
Fujian province	0.0729948	0	0	0	0	0	2	1	0	0.162372	1	1	1	0
Fujian province	0.128231	0	0	0	0	0	1	1	1	0.162372	0	1	1	0
Fujian province	0.312146	0	0	0	0	0	4	1	0	0.162372	0	1	1	0
Fujian province	0.188055	0	0	0	0	0	7	1	0	0.162372	0	1	1	0
Fujian province	0.0255915	0	0	0	0	0	4	1	2	0.162372	0	1	1	0
Fujian province	0.0552358	0	0	0	0	0	4	1	1	0.162372	1	1	1	0
Fujian province	0.114273	0.177638	0	0	0	0	3	1	2	0.162372	0	1	1	0
Fujian province	0.0699323	0	0	0	0	0	5	1	0	0.162372	0	1	1	0
Fujian province	0.0146965	0	0	0	0	0	1	1	2	0.162372	0	1	1	0
Fujian province	0.0255915	0.0508829	0	0	0	0	5	1	0	0.162372	0	1	1	0
Fujian province	0.0255915	0.0508829	0	0	0	0	5	1	1	1	0	1	1	1
Fujian province	0.114273	0	0	0	0	0	3	1	0	0.162372	0	1	1	0
Fujian province	0	0.117306	0	0	0	0	4	1	2	0.972751	0	1	1	1
Fujian province	0.0699323	0	0	0	0	0	2	1	2	0.162372	0	1	1	0
Fujian province	0.0255915	0	0	0	0	0	4	1	1	0.162372	0	1	1	0
Fujian province	0.128231	0	0	0	0	0	4	1	0	0.162372	0	1	1	0
Fujian province	0.17716	0	0	0	0	0	4	1	2	1	0	1	1	1
Fujian province	0.0255915	0	0	0	0	0	7	1	2	0.162372	0	1	1	0
Fujian province	0.0838898	0	0	0	0	0	4	1	0	0.162372	1	1	1	0
Fujian province	0.0838898	0	0	0	0	0	5	1	0	0.162372	0	1	1	0
Fujian province	0.0699323	0	0	0	0	0	2	1	0	0.162372	0	1	1	0
Fujian province	0.0838898	0	0	0	0	0	2	1	2	0.162372	0	1	1	0
Fujian province	0.0838898	0	0	0	0	0	4	1	2	0.162372	0	1	1	0
Fujian province	0.174097	0	0	0	0	0	7	1	0	0.093249	0	1	1	0
Fujian province	0.129757	0	0	0	0	0	4	1	0	0.162372	0	1	1	0
Fujian province	0.118862	0	0	0	0	0	4	1	1	0.162372	0	1	1	0
Fujian province	0.298189	0	0	0	0	0	2	1	0	0.093249	0	0	1	0
Fujian province	0.010895	0.0508829	0	0	0	0	5	1	2	0.162372	0	1	1	0
Fujian province	0.0255915	0.0508829	0	0	0	0	4	1	2	0.972751	0	1	1	1
Fujian province	0.0590373	0	0	0	0	0	4	1	0	0.972751	0	1	1	1
Fujian province	0.0146965	0.0508829	0	0	0	0	3	1	0	0.162372	1	1	1	0
Fujian province	0.0838898	0	0	0	0	0	3	1	0	0.162372	0	0	1	0
Fujian province	0.010895	0.0508829	0	0	0	0	4	1	2	1	0	1	1	1
Fujian province	0.113534	0	0	0	0	0	4	1	0	0.162372	1	1	1	0
Fujian province	0.0255915	0.117306	0	0	0	1	6	1	0	0.189621	0	0	1	0
Fujian province	0.188055	0	0	0	0	0	4	1	0	0.162372	0	1	1	0
Fujian province	0.0838898	0	0	0	0	0	5	1	0	0.0963719	0	1	0	0
Fujian province	0.0838898	0	0	0	0	0	6	1	0	0.093249	0	0	1	0
Fujian province	0.188055	0	0	0	0	0	2	1	0	0.162372	0	1	1	0
Fujian province	0.188055	0.0664232	0	0	0	0	5	1	0	0.162372	0	1	1	0
Fujian province	0.0255915	0	0	0	0	0	4	1	1	0.162372	0	1	1	0
Fujian province	0.128231	0	0	0	0	0	2	1	0	0.162372	0	1	1	0
Fujian province	0.174097	0	0	0	0	0	2	1	0	0.189621	1	1	1	0
Fujian province	0.0699323	0	0	0	0	0	3	1	0	0.11621	0	1	1	0
Fujian province	0.26204	0	0	0	0	0	2	1	0	0.972751	1	1	1	1
Fujian province	0.0838898	0.0508829	0	0	0	0	5	1	0	0.162372	0	0	1	0
Fujian province	0.356487	0	0	0	0	0	2	1	2	0.093249	0	1	1	0
Fujian province	0.414986	0	0	0	0	0	4	1	0	0.189621	0	1	1	0
Fujian province	0.174097	0	0	0	0	0	3	1	0	0.162372	0	1	1	0
Fujian province	0.0699323	0	0	0	0	0	4	1	2	0.162372	0	1	1	0
Fujian province	0.232396	0	0	0	0	0	2	1	2	0.162372	0	1	1	0
Fujian province	0.128231	0	0	0	0	0	5	1	0	0.162372	0	1	1	0
Fujian province	0.0699323	0	0	0	0	0	2	1	0	0.093249	1	1	1	0
Fujian province	0.113534	0	0	0	0	0	6	1	1	1	0	1	1	1
Fujian province	0.188055	0.0508829	0	0	0	1	2	1	0	0.162372	0	1	1	0
Fujian province	0.519151	0.0508829	0	0	0	0	4	1	0	0.162372	0	1	1	0
Fujian province	0.114273	0	0	0	0	0	3	1	0	0.162372	0	1	1	0
Fujian province	0	0.244061	0	0	0	2	5	1	2	0.972751	0	1	1	1
Fujian province	0.0255915	0	0	0	0	0	6	1	0	0.162372	1	1	1	0
Fujian province	0.114273	0	0	0	0	0	2	0	0	0.162372	1	0	1	0
Fujian province	0.0255915	0	0	0	0	0	2	0	0	0.162372	0	1	1	0
Fujian province	0.0255915	0.117306	0	0	0	0	6	0	2	0.162372	1	1	1	0
Fujian province	0.0255915	0.0664232	0	0	0	0	5	1	0	0.189621	0	1	1	0
Fujian province	0.232396	0	0	0	0	0	3	1	0	0.0963719	1	1	0	0
Fujian province	0.519151	0	0	0	0	0	3	1	0	0.162372	0	1	1	0
Fujian province	0.0255915	0	0	0	0	0	2	0	0	0.142534	0	1	0	0
Fujian province	0.010895	0.117306	0	0	0	0	4	1	2	0.972751	0	1	1	1
Fujian province	0.114273	0	0	0	0	0	2	1	0	0.162372	0	1	1	0
Fujian province	0.268006	0.0508829	0	0	0	0	2	1	0	0.162372	0	1	1	0
Fujian province	0.0255915	0.0664232	0	0	0	0	3	1	0	0.162372	0	1	1	0
Fujian province	0.298189	0	0	0	0	0	4	0	1	0.162372	0	1	1	0
Fujian province	0.276736	0.0508829	0	0	0	0	5	1	0	0.162372	0	1	1	0
Fujian province	0.174097	0	0	0	0	0	3	1	0	0.162372	0	1	1	0
Fujian province	0.0255915	0.0508829	0	0	0	0	3	1	0	0.972751	0	1	1	1
Fujian province	0.129757	0	0	0	0	0	4	1	0	0.162372	0	1	1	0
Fujian province	0.0255915	0	0	0	0	0	3	0	0	0.162372	0	1	1	0
Fujian province	0.0699323	0	0	0	0	0	2	0	0	0.162372	0	1	1	0
Fujian province	0.0255915	0	0	0	0	0	4	1	0	0.093249	0	0	1	0
Fujian province	0.174097	0.0664232	0	0	0	0	4	0	0	1	0	1	1	1
Fujian province	0.430469	0.0508829	0	0	0	0	4	1	0	0.162372	0	1	1	0
Fujian province	0.0691933	0	0	0	0	0	5	1	0	1	0	1	1	1
Fujian province	0.188055	0	0	0	0	0	2	1	0	0.115285	0	1	0	0
Fujian province	0.162463	0.0508829	0	0	0	0	6	1	0	0.972751	0	1	1	1
Fujian province	0.0255915	0	0	0	0	0	2	0	2	0.189621	1	1	1	0
Fujian province	0.128231	0	0	0	0	0	2	1	0	0.162372	0	0	1	0
Fujian province	0.174097	0	0	0	0	0	2	1	1	0.162372	0	1	1	0
Fujian province	0.232396	0	0	0	0	0	2	1	0	0.135123	0	1	1	0
Fujian province	0.010895	0	0	0	0	0	6	1	0	1	0	1	1	1
Fujian province	0.0838898	0	0	0	0	0	2	1	0	0.189621	0	1	1	0
Fujian province	0.253848	0	0	0	0	0	3	1	0	0.162372	0	1	1	0
Fujian province	0.0255915	0.0508829	0	0	0	0	5	1	2	0.162372	0	1	1	0
Fujian province	0.010895	0	0	0	0	0	3	1	2	0.972751	0	0	1	1
Fujian province	0.128231	0	0	0	0	0	5	1	0	0.11621	0	1	1	0
Fujian province	0.010895	0.117306	0	0	0	0	7	1	2	0.162372	0	1	1	0
Fujian province	0.416311	0.0664232	0	0	0	0	6	1	0	0.162372	1	1	1	0
Fujian province	0.0699323	0	0	0	0	0	4	1	1	0.162372	0	1	1	0
Fujian province	0.0255915	0	0	0	0	0	5	1	0	1	0	1	1	1
Fujian province	0.010895	0.117306	0	0	0	0	5	1	2	0.972751	0	1	1	1
Fujian province	0.460652	0	0	0	0	0	2	1	0	0.093249	0	0	1	0
Fujian province	0.172571	0	0	0	0	0	6	0	0	0.093249	0	0	1	0
Fujian province	0.103378	0	0	0	0	0	3	1	0	0.162372	0	1	1	0
Fujian province	0.268006	0	0	0	0	0	3	1	0	0.162372	0	1	1	0
Fujian province	0.265841	0	0	0	0	0	4	0	0	0.162372	1	0	1	0
Fujian province	0.0255915	0.117306	0	0	0	1	4	1	0	0.972751	0	1	1	1
Fujian province	0.0838898	0	0	0	0	1	2	1	0	0.11621	0	0	1	0
Fujian province	0.129757	0	0	0	0	0	3	1	2	0.162372	0	0	1	0
Fujian province	0.129757	0.117306	0	0	0	0	3	1	0	0.189621	0	1	1	0
Fujian province	0.0255915	0.0508829	0	0	0	0	7	0	0	0.189621	0	1	1	0
Fujian province	0.172571	0	0	0	0	0	4	1	0	0.162372	0	1	1	0
Fujian province	0.128231	0	0	0	0	0	2	1	0	0.162372	0	0	1	0
Fujian province	0.402354	0	0	0	0	0	2	0	0	0.093249	0	0	1	0
Fujian province	0.0838898	0.0508829	0	0	0	0	3	1	1	0.189621	0	1	1	0
Fujian province	0.128231	0	0	0	0	0	2	1	0	0.162372	0	0	1	0
Fujian province	0.0146965	0	0	0	0	0	2	1	2	0.162372	0	0	1	0
Fujian province	0.0838898	0	0	0	0	0	3	1	2	0.162372	0	1	1	0
Fujian province	0.0838898	0	0	0	0	0	2	1	0	0.162372	0	1	1	0
Fujian province	0.0255915	0.244061	0	0	0	0	4	1	2	0.162372	0	1	1	0
Fujian province	0.010895	0.117306	0	0	0	0	5	1	0	1	0	1	1	1
Fujian province	0.0590373	0	0	0	0	0	2	1	0	0.162372	0	0	1	0
Fujian province	0.446694	0	0	0	0	0	4	0	0	0.162372	0	0	1	0
Fujian province	0.0146965	0	0	0	0	1	2	1	0	0.162372	1	1	1	0
Fujian province	0.188055	0	0	0	0	0	2	1	0	0.162372	0	0	1	0
Fujian province	0.129757	0	0	0	0	1	3	1	2	0.162372	0	0	1	0
Fujian province	0.010895	0	0	0	0	0	6	1	0	0.972751	0	0	1	1
Fujian province	0.0255915	0	0	0	0	0	4	1	2	0.142534	1	0	0	0
Fujian province	0.128231	0	0	0	0	0	2	1	0	0.093249	0	0	1	0
Fujian province	0.0699323	0	0	0	0	0	2	1	0	0.162372	0	0	1	0
Fujian province	0.118862	0.126755	0	0	0	0	2	1	2	0.162372	0	1	1	0
Fujian province	0.174097	0	0	0	0	0	1	0	0	0.189621	0	0	1	0
Fujian province	0.356487	0	0	0	0	0	6	0	0	0.0470867	0	0	1	0
Fujian province	0.0146965	0.0664232	0	0	0	1	2	1	1	0.0963719	0	0	0	0
Fujian province	0.128231	0	0	0	0	0	6	1	0	0.162372	0	0	1	0
Fujian province	0.267289	0.244061	0	0	0	1	2	1	2	0.972751	0	1	1	1
Fujian province	0.0146965	0	0	0	0	0	2	1	0	0.162372	1	0	1	0
Fujian province	0.0838898	0	0	0	0	0	2	1	0	0.135123	0	1	1	0
Fujian province	0.0255915	0.0508829	0	0	0	0	5	1	2	0.189621	0	1	1	0
Fujian province	0.0255915	0	0	0	0	0	5	1	2	0.972751	1	1	1	1
Fujian province	0.496262	0.117306	0	0	0	1	4	1	2	1	0	1	1	1
Fujian province	0.253848	0	0	0	0	0	5	1	2	0.162372	0	1	1	0
Fujian province	0.31163	0.117306	0	0	0	0	3	1	1	0.162372	1	1	1	0
Fujian province	0.010895	0.117306	0	0	0	0	6	1	2	0.972751	0	1	1	1
Fujian province	0.253848	0	0	0	0	0	3	1	0	0.162372	0	1	1	0
Fujian province	0.218438	0	0	0	0	0	2	1	0	0.162372	0	1	1	0
Fujian province	0.129757	0.0508829	0	0	0	0	3	1	2	0.972751	0	1	1	1
Fujian province	0.446694	0.0664232	0	0	0	0	7	1	0	1	0	1	1	1
Fujian province	0.446694	0	0	0	0	0	2	1	0	0.162372	0	0	1	0
Fujian province	0.0146965	0.117306	0	0	1	0	4	1	0	0.972751	0	1	1	1
Fujian province	0.218438	0	0	0	0	0	2	1	0	0.189621	1	0	1	0
Fujian province	0.232396	0	0	0	0	0	2	1	0	0.162372	0	1	1	0
Fujian province	0.239151	0.0508829	0	0	0	0	5	0	0	0.162372	0	1	1	0
Fujian province	0.0255915	0	0	0	0	0	4	1	0	0.162372	0	1	1	0
Fujian province	0.446694	0.0508829	0	0	0	0	5	1	1	0.162372	0	1	1	0
Fujian province	0.747407	0	0	0	0	1	2	0	0	0.189621	0	0	1	0
Fujian province	0.232396	0	0	0	0	0	3	1	0	0.162372	0	0	1	0
Fujian province	0.312146	0	0	0	0	0	3	1	0	0.162372	0	1	1	0
Fujian province	0.0255915	0	0	0	0	0	3	1	0	0.162372	0	1	1	0
Fujian province	0.278184	0	0	0	0	0	5	1	0	0.189621	0	1	1	0
Fujian province	0.129757	0	0	0	0	0	2	1	0	0.162372	0	0	1	0
Fujian province	0.114273	0.151733	0	0	0	1	3	1	2	0.162372	0	1	1	0
Fujian province	0.356487	0	0	0	0	0	5	1	0	0.189621	0	1	1	0
Fujian province	0.0691933	0	0	0	0	0	4	1	0	0.162372	0	1	1	0
Fujian province	0.0582983	0.0508829	0	0	0	0	4	1	0	1	1	1	1	1
Fujian province	0.0146965	0	0	0	0	1	2	1	0	0.162372	0	1	1	0
Fujian province	0.0255915	0	0	0	0	0	3	1	1	0.162372	0	1	1	0
Fujian province	0.239151	0.117306	0	0	0	0	6	1	0	0.162372	0	1	1	0
Fujian province	0.0838898	0	0	0	0	0	5	1	0	0.162372	0	1	1	0
Fujian province	0.326304	0.117306	0	0	0	0	3	0	2	0.972751	0	1	1	1
Fujian province	0.172571	0	0	0	0	0	2	0	0	0.162372	0	0	1	0
Fujian province	0.0255915	0.0508829	0	0	0	0	4	1	0	0.162372	0	1	1	0
Fujian province	0.0838898	0	0	0	0	0	2	1	0	0.162372	0	1	1	0
Fujian province	0.0255915	0	0	0	0	0	3	1	0	0.162372	0	1	1	0
Fujian province	0.0255915	0	0	0	0	0	2	1	2	0.189621	0	1	1	0
Fujian province	0.0255915	0	0	0	0	0	4	1	2	0.972751	0	1	1	1
Fujian province	0.504993	0	0	0	0	0	2	1	0	0.162372	0	0	1	0
Fujian province	0.0838898	0.177638	0	0	0	0	8	1	2	1	0	1	1	1
Fujian province	0.129757	0	0	0	0	0	2	1	0	0.162372	0	0	1	0
Fujian province	0.0699323	0	0	0	0	0	6	1	0	0.11621	0	0	1	0
Fujian province	0.0838898	0	0	0	0	0	3	1	0	0.162372	0	1	1	0
Fujian province	0.529329	0	0	0	0	0	4	1	0	0.162372	0	0	1	0
Fujian province	0.276736	0	0	0	0	0	5	1	0	0.0660003	0	0	1	0
Fujian province	0.0255915	0	0	0	0	0	6	1	0	0.162372	0	1	1	0
Fujian province	0.114273	0	0	0	0	0	2	1	2	0.972751	0	1	1	1
Fujian province	0.232396	0.0508829	0	0	0	0	2	1	0	0.972751	0	1	1	1
Fujian province	0.0691933	0	0	0	0	0	4	1	0	0.972751	0	1	1	1
Fujian province	0.0838898	0	0	0	0	0	4	1	2	1	0	1	1	1
Fujian province	0.129757	0.0508829	0	0	0	0	3	1	0	0.162372	0	1	1	0
Fujian province	0.0146965	0.244061	0	0	0	1	3	1	2	0.972751	1	1	1	1
Fujian province	0.312146	0.117306	0	0	0	0	5	1	0	0.162372	1	1	1	0
Fujian province	0.401615	0	0	0	0	0	4	1	0	0.11621	0	1	1	0
Fujian province	0.0838898	0.0664232	0	0	0	0	4	1	2	0.162372	1	1	1	0
Fujian province	0.0838898	0	0	0	0	0	1	0	0	0.093249	0	1	1	0
Fujian province	0.128231	0	0	0	0	0	3	1	2	0.926589	0	1	1	1
Fujian province	0.129757	0	0	0	0	2	2	1	0	1	0	0	1	1
Fujian province	0.0146965	0.0508829	0	0	0	0	3	1	0	0.162372	0	0	1	0
Fujian province	0.268006	0	0	0	0	0	3	1	2	1	0	1	1	1
Fujian province	0.188055	0	0	0	0	0	3	1	0	0.972751	0	1	1	1
Fujian province	1	0	0	0	0	0	4	1	0	0.162372	0	0	1	0
Fujian province	0.010895	0.0664232	0	0	0	0	5	0	0	0.143459	0	0	1	0
Fujian province	0.0146965	0.0508829	0	0	0	0	3	1	2	0.162372	0	0	1	0
Fujian province	0.0255915	0	0	0	0	0	2	1	0	0.189621	0	1	1	0
Fujian province	0.0729948	0.0508829	0	0	0	0	4	0	0	0.162372	0	1	1	0
Fujian province	0.342529	0	0	0	0	0	3	1	0	0.162372	0	1	1	0
Fujian province	0.298189	0	0	0	0	0	6	1	0	0.162372	0	1	1	0
Fujian province	0.253848	0	0	0	0	0	4	1	0	0.189621	0	1	1	0
Fujian province	0.218438	0	0	0	0	0	3	1	0	0.162372	0	0	1	0
Fujian province	0.298189	0	0	0	0	0	2	1	0	0.162372	0	1	1	0
Fujian province	0.358013	0	0	0	0	0	3	1	0	0.162372	0	1	1	0
Fujian province	0.496262	0	0	0	0	0	4	1	0	0.972751	0	1	1	1
Fujian province	0.0146965	0.0664232	0	0	0	0	1	1	2	0.162372	0	1	1	0
Fujian province	0.114273	0.0664232	0	0	0	0	4	1	0	1	0	1	1	1
Fujian province	0.253848	0.0508829	0	0	0	0	3	1	0	0.972751	0	0	1	1
Fujian province	0.0255915	0	0	0	0	0	5	1	2	0.972751	0	1	1	1
Fujian province	0.0255915	0	0	0	0	0	3	1	0	0.162372	0	1	1	0
Fujian province	0.0255915	0	0	0	0	0	2	1	0	0.162372	0	1	1	0
Fujian province	0.11506	0.117306	0	0	0	0	5	1	0	0.162372	0	1	1	0
Fujian province	0.0146965	0	0	0	0	0	3	1	0	0.162372	0	1	1	0
Fujian province	0.253848	0	0	0	0	0	4	1	0	0.162372	0	1	1	0
Fujian province	0.129757	0	0	0	0	0	2	1	0	0.189621	0	0	1	0
Fujian province	0.253848	0	0	0	0	0	5	1	0	0.189621	0	1	1	0
Fujian province	0.358013	0.0508829	0	0	0	0	2	1	0	0.162372	0	1	1	0
Fujian province	0.239151	0.117306	0	0	0	0	5	1	2	0.972751	0	1	1	1
Fujian province	0.0255915	0	0	0	0	0	6	1	2	1	0	1	1	1
Fujian province	0.0255915	0	0	0	0	0	6	1	2	0.162372	0	1	1	0
Fujian province	0.114273	0	0	0	0	0	4	1	0	0.120498	0	0	1	0
Fujian province	0.312146	0.0664232	0	0	0	0	5	1	0	0.162372	0	0	1	0
Fujian province	0.0255915	0	0	0	0	0	6	1	0	0.162372	0	1	1	0
Fujian province	0.172571	0	0	0	0	0	7	1	0	0.093249	0	1	1	0
Fujian province	0.0146965	0	0	0	0	1	2	1	0	0.162372	0	0	1	0
Fujian province	0.851494	0	0	0	0	0	4	1	0	0.0691232	0	0	0	0
Fujian province	0.0838898	0	0	0	0	0	5	1	0	0.143459	1	1	1	0
Fujian province	0.253848	0	0	0	0	0	4	1	0	0.189621	0	1	1	0
Fujian province	0.128231	0.0508829	0	0	0	0	4	1	0	0.189621	0	1	1	0
Fujian province	0.0146965	0	0	0	0	0	3	1	0	0.926589	0	1	1	1
Fujian province	0.129757	0	0	0	0	0	3	1	0	0.093249	0	1	1	0
Fujian province	0.0146965	0	0	0	0	0	5	1	0	1	0	1	1	1
Fujian province	0.0146965	0	0	0	0	0	5	1	0	0.162372	0	1	1	0
Fujian province	0.310891	0.0508829	0	0	0	0	3	1	0	0.972751	0	0	1	1
Fujian province	0.0255915	0	0	0	0	0	5	1	0	0.162372	0	1	1	0
Fujian province	0.232396	0	0	0	0	0	5	1	0	0.0461623	1	0	0	0
Fujian province	0.0838898	0	0	0	0	0	6	1	0	0.120498	1	1	1	0
Fujian province	0.276736	0	0	0	0	0	2	1	0	0.093249	0	0	1	0
Fujian province	0.128231	0	0	0	0	0	6	1	0	0.0743354	0	1	1	0
Fujian province	0.114273	0.126755	0	0	0	0	3	1	2	0.093249	0	1	1	0
Fujian province	0.0729948	0	0	0	0	0	7	1	2	0.162372	0	1	1	0
Fujian province	0.0838898	0.177638	0	0	0	0	7	1	2	0.189621	1	1	1	0
Fujian province	0.416311	0	0	0	0	0	3	1	0	0.0660003	0	0	1	0
Fujian province	0.276736	0	0	0	0	0	4	1	0	0.093249	0	1	1	0
Fujian province	0.0838898	0	0	0	0	1	3	0	2	0.162372	0	1	1	0
Fujian province	0.632347	0	0	0	0	0	3	1	0	0.189621	0	1	1	0
Fujian province	0.128231	0	0	0	0	0	2	1	0	0.162372	0	0	1	0
Fujian province	0.276736	0	0	0	0	0	3	1	0	0	0	0	0	0
Fujian province	0.370645	0	0	0	0	0	4	1	0	0.162372	0	1	1	0
Fujian province	0.172571	0	0	0	0	0	2	1	0	0.930877	0	1	1	1
Fujian province	0.400828	0	0	0	0	0	4	0	0	0.0660003	0	1	1	0
Fujian province	0.529329	0	0	0	0	0	6	1	0	0.093249	0	1	1	0
Fujian province	0.0699323	0	0	0	0	0	3	1	0	0.189621	0	0	1	0
Fujian province	0.311608	0.117306	0	0	0	0	7	1	0	0.972751	0	1	1	1
Fujian province	0.129757	0.0508829	0	0	0	0	3	1	0	0.162372	0	1	1	0
Fujian province	0.0699323	0	0	0	0	0	5	1	2	0.189621	0	1	1	0
Fujian province	0.232396	0	0	0	0	0	3	1	0	0.162372	0	1	1	0
Fujian province	0.276736	0	0	0	0	0	2	1	2	0.162372	0	1	1	0
Fujian province	0.232396	0	0	0	0	0	2	1	0	0.162372	1	1	1	0
Fujian province	0.519151	0	0	0	0	0	4	0	1	0.093249	0	1	1	0
Fujian province	0.0838898	0	0	0	0	0	3	0	0	0.972751	0	1	1	1
Fujian province	0.188055	0.117306	0	0	0	0	4	1	2	0.189621	0	0	1	0
Fujian province	0.0255915	0	0	0	0	0	4	1	1	0.162372	1	1	1	0
Fujian province	0.0838898	0	0	0	0	0	5	1	0	0.162372	0	1	1	0
Fujian province	0.0838898	0.0664232	0	0	0	0	10	1	2	0.189621	0	0	1	0
Fujian province	0.172571	0.331026	0	0	0	1	4	1	0	0.903628	1	1	1	1
Fujian province	0.128231	0	0	0	0	0	4	1	0	0.972751	0	1	1	1
Fujian province	0.0699323	0.0508829	0	0	0	0	2	0	2	0.972751	0	1	1	1
Fujian province	0.276736	0	0	0	0	0	3	0	0	0.142534	0	0	0	0
Fujian province	0.0691933	0.0508829	0	0	0	0	8	1	0	0.945503	1	0	1	1
Fujian province	0.128231	0	0	0	0	0	2	1	0	0.0461623	0	1	0	0
Fujian province	0.0838898	0	0	0	0	0	3	1	0	0.162372	0	1	1	0
Fujian province	0.0255915	0	0	0	0	0	5	1	2	1	0	1	1	1
Fujian province	0.0691933	0	0	0	0	0	7	1	0	0.972751	1	1	1	1
Fujian province	0.0838898	0	0	0	0	0	2	1	0	0.162372	0	1	1	0
Fujian province	0.207543	0	0	0	0	0	2	1	0	0.162372	0	0	1	0
Fujian province	0.232396	0.0508829	0	0	0	0	2	0	0	0.162372	0	1	1	0
Fujian province	0.010895	0.0664232	0	0	0	0	5	1	2	0.162372	0	1	1	0
Fujian province	0.0838898	0.275954	0	0	1	0	4	1	2	1	0	1	1	1
Fujian province	0.010895	0.0664232	0	0	1	1	4	1	2	1	0	1	1	1
Fujian province	0	0.448332	0	0	0	2	5	1	2	1	0	1	1	1
Fujian province	0.0838898	0.275954	0	0	0	0	4	1	0	1	0	1	1	1
Fujian province	0.0691933	0.117306	0	0	0	0	3	1	2	1	0	1	1	1
Fujian province	0.010895	0.117306	0	0	0	0	5	1	2	1	0	1	1	1
Fujian province	0.188055	0	0	0	0	0	1	1	2	0.162372	0	0	1	0
Fujian province	0.128231	0	0	0	0	0	2	1	2	0.115285	0	1	0	0
Fujian province	0.0691933	0.117306	0	0	0	0	4	1	2	1	0	1	1	1
Fujian province	0.416311	0.117306	0	0	0	0	3	1	0	1	0	1	1	1
Fujian province	0.010895	0	0	0	0	0	5	1	2	0.162372	0	1	1	0
Fujian province	0.0729948	0	0	0	0	0	5	1	2	0.162372	0	1	1	0
Fujian province	0.0691933	0.0508829	0	0	1	0	5	1	2	1	0	1	1	1
Fujian province	0.172571	0	0	0	0	0	2	1	2	0.189621	0	1	1	0
Fujian province	0.010895	0.244061	0	0	0	0	5	1	0	0.189621	0	1	1	0
Fujian province	0.0691933	0.117306	0	0	0	1	6	0	0	1	0	1	1	1
Fujian province	0.0691933	0.0664232	0	0	0	0	5	1	1	0.189621	0	1	1	0
Fujian province	0.0838898	0	0	0	0	0	2	1	2	0.162372	1	1	1	0
Fujian province	0.276736	0	0	0	0	0	2	1	0	0.162372	1	0	1	0
Fujian province	0.0838898	0.126755	0	0	0	0	2	0	2	0.135123	0	0	1	0
Fujian province	0.232396	0	0	0	0	0	5	0	0	0.162372	0	1	1	0
Fujian province	0	0.177638	0	0	0	0	2	1	2	0.972751	0	1	1	1
Fujian province	0.0838898	0	0	0	0	0	2	1	2	0.162372	0	1	1	0
Fujian province	0.47481	0	0	0	0	0	2	0	0	0.115285	0	0	0	0
Fujian province	0.128231	0	0	0	0	1	1	0	0	0.115285	0	1	0	0
Fujian province	0.0838898	0	0	0	0	0	2	1	0	0.162372	0	1	1	0
Fujian province	0.0838898	0	0	0	0	0	2	0	0	0.135123	0	0	1	0
Fujian province	0.0255915	0	0	0	0	0	2	1	2	0.972751	0	1	1	1
Fujian province	0.010895	0	0	0	0	1	5	1	2	1	0	1	1	1
Fujian province	0.0255915	0	0	0	0	0	2	1	0	1	0	1	1	1
Fujian province	0.0552358	0.733734	0	0	1	1	2	1	2	1	1	1	1	1
Fujian province	0.65342	0	0	0	0	0	1	0	0	0.135123	0	0	1	0
Fujian province	0.402354	0	0	0	0	0	1	0	0	0.0461623	0	0	0	0
Fujian province	0.010895	0.275954	0	0	0	0	3	1	2	0.189621	0	1	1	0
Fujian province	0.0146965	0.0508829	0	0	0	0	4	1	2	1	0	1	1	1
Fujian province	0.239151	0.117306	0	0	0	1	3	1	2	1	0	1	1	1
Fujian province	0.0255915	0	0	0	0	0	3	1	2	0.162372	0	1	1	0
Fujian province	0.010895	0.177638	0	0	0	0	6	1	2	0.972751	1	1	1	1
Fujian province	0.010895	0.606979	0	0	0	1	5	1	2	1	0	1	1	1
Fujian province	0.253848	0	0	0	0	0	4	1	2	0.162372	0	0	1	0
Fujian province	0.129757	0.275954	0	0	0	0	5	0	2	0.972751	0	0	1	1
Fujian province	0.010895	0.117306	0	0	0	0	2	1	2	1	0	1	1	1
Fujian province	0.386131	0.126755	0	0	0	0	2	1	0	0.945503	0	1	1	1
Fujian province	0.0255915	0.0508829	0	0	0	0	2	1	2	0.162372	0	1	1	0
Fujian province	0.188055	0	0	0	0	0	2	1	0	0.162372	1	0	1	0
Fujian province	0.172571	0	0	0	0	0	4	0	0	0.093249	0	0	1	0
Fujian province	0.326304	0.0508829	0	0	0	0	7	0	2	0.972751	0	1	1	1
Fujian province	0.416311	0	0	0	0	0	2	1	0	0.857466	0	1	1	1
Fujian province	0.0255915	0.0508829	0	0	0	1	6	1	2	1	0	0	1	1
Fujian province	0.342529	0	0	0	0	0	2	0	0	0.093249	0	0	1	0
Fujian province	0.276736	0	0	0	0	0	7	1	0	0.162372	1	1	1	0
Fujian province	0.188055	0	0	0	0	0	3	1	0	0.162372	0	1	1	0
Fujian province	0.356487	0	0	0	0	0	5	1	0	0.143459	0	0	1	0
Fujian province	0.301251	0	0	0	0	1	5	1	2	0.972751	0	1	1	1
Fujian province	0.449757	0	0	0	0	0	3	1	0	0.162372	0	0	1	0
Fujian province	0.0255915	0	0	0	0	0	2	1	2	0.162372	0	1	1	0
Fujian province	0.188055	0.126755	0	0	0	0	2	1	0	0.189621	0	0	1	0
Fujian province	0.128231	0	0	0	0	0	2	1	2	0.162372	0	1	1	0
Fujian province	0.128231	0	0	0	0	0	2	1	2	0.115285	0	1	0	0
Fujian province	0.0838898	0	0	0	0	0	2	1	2	0.162372	0	1	1	0
Fujian province	0.253848	0.117306	0	0	0	0	5	1	1	0.162372	0	1	1	0
Fujian province	0.0838898	0	0	0	0	0	3	1	0	0.0461623	0	1	0	0
Fujian province	0.301251	0	0	0	0	0	5	1	2	0.162372	0	0	1	0
Fujian province	0.29745	0	0	0	0	0	1	1	0	0.972751	1	1	1	1
Fujian province	0.0838898	0.0508829	0	0	1	0	3	1	2	1	0	1	1	1
Fujian province	0.312146	0.0664232	0	0	0	0	7	1	0	0.972751	0	1	1	1
Fujian province	0.0699323	0	0	0	0	0	4	1	2	0.162372	0	1	1	0
Fujian province	0.010895	0.244061	0	0	0	0	3	1	0	1	1	1	1	1
Fujian province	0.0255915	0	0	0	0	0	5	1	2	0.162372	0	0	1	0
Fujian province	0.0255915	0	0	0	0	0	6	1	2	0.972751	0	1	1	1
Fujian province	0.0838898	0.0508829	0	0	0	1	3	1	1	0.972751	1	1	1	1
Fujian province	0.484988	0	0	0	0	0	5	1	0	0.11621	0	0	1	0
Fujian province	0	0.402709	0	0	0	1	3	1	2	1	0	1	1	1
Fujian province	0.382349	0	0	0	0	0	2	0	2	0.0660003	0	0	1	0
Fujian province	0.129757	0	0	0	0	0	3	1	0	0.162372	0	0	1	0
Fujian province	0.129757	0	0	0	0	0	2	1	0	0.162372	0	0	1	0
Fujian province	0.010895	0.117306	0	0	0	1	4	1	2	0.972751	1	1	1	1
Fujian province	0.0146965	0.0508829	0	0	0	0	4	1	0	1	1	1	1	1
Fujian province	0.268006	0	0	0	0	0	3	1	2	0.162372	0	0	1	0
Fujian province	0.0255915	0	0	0	0	0	2	1	2	0.093249	0	0	1	0
Fujian province	0.0255915	0.117306	0	0	0	0	4	1	1	0.972751	0	1	1	1
Fujian province	0.0838898	0	0	0	0	0	2	1	0	0.162372	0	0	1	0
Fujian province	0.0691933	0.402709	0	0	0	1	3	1	2	0.926589	0	1	1	1
Fujian province	0.010895	0.244061	1	1	0	20	5	1	2	1	0	1	1	1
Fujian province	0.010895	0.733734	0	0	1	2	4	1	2	1	0	1	1	1
Fujian province	0.010895	0.244061	0	0	0	0	7	1	2	1	0	0	1	1
Fujian province	0.0691933	0.733734	0	0	0	1	4	1	2	1	1	1	1	1
Fujian province	0.0255915	0	0	0	0	0	2	1	0	0.093249	0	0	1	0
Fujian province	0.0255915	0.0508829	0	0	0	0	6	0	2	0.135123	0	0	1	0
Fujian province	0.0255915	0	0	0	0	0	2	1	1	0.162372	0	0	1	0
Fujian province	0.232396	0	0	0	0	0	1	0	0	0.0272487	0	0	0	0
Fujian province	0.010895	0.209531	0	0	0	1	2	1	2	1	0	0	1	1
Fujian province	0.276736	0	0	0	0	0	2	0	0	0.093249	0	0	1	0
Fujian province	0.232396	0	0	0	0	0	2	0	0	0.0963719	0	0	0	0
Fujian province	0.0838898	0	0	0	0	0	2	1	2	0.162372	0	0	1	0
Fujian province	0.232396	0	0	0	0	0	2	1	0	0.0963719	0	0	0	0
Fujian province	0.446694	0	0	0	0	0	2	1	0	0.135123	0	0	1	0
Fujian province	0.276736	0	0	0	0	0	1	1	0	0.115285	0	0	0	0
Fujian province	0.228256	0.510327	1	1	0	2	4	1	2	1	0	1	1	1
Fujian province	0.312146	0.0508829	0	0	0	0	5	1	2	0.189621	0	1	1	0
Fujian province	0.29745	0.275954	0	0	0	1	4	1	2	1	0	1	1	1
Fujian province	0.0255915	0	0	0	0	0	2	1	0	0.123621	0	0	0	0
Fujian province	0.0255915	0.0664232	0	0	0	0	4	1	0	0.972751	0	1	1	1
Fujian province	0.0691933	0.151733	0	0	0	1	7	1	0	0.162372	0	1	1	0
Fujian province	0.0255915	0.117306	0	0	1	0	4	1	2	0.972751	0	1	1	1
Fujian province	0.312146	0	0	0	0	0	1	1	2	0.162372	0	1	1	0
Fujian province	0.174097	0.0508829	0	0	0	0	4	1	0	0.189621	0	1	1	0
Fujian province	0.0838898	0.117306	0	0	0	0	4	1	0	0.189621	0	1	1	0
Fujian province	0.0838898	0.117306	0	0	0	0	4	1	2	0.189621	0	1	1	0
Fujian province	0.129757	0	0	0	0	0	2	1	2	0.115285	1	0	0	0
Fujian province	0.0838898	0	0	0	0	0	2	0	1	0.0691232	0	1	0	0
Fujian province	0.129757	0	0	0	0	0	2	1	2	0.162372	0	0	1	0
Fujian province	0.0255915	0	0	0	0	0	2	1	2	0.135123	0	1	1	0
Fujian province	0.0838898	0	0	0	0	0	11	1	2	0.162372	0	1	1	0
Fujian province	0.0838898	0	0	0	0	0	2	1	0	0.162372	0	0	1	0
Fujian province	0.0838898	0	0	0	0	0	8	1	2	0.162372	0	0	1	0
Fujian province	0.0699323	0	0	0	0	0	6	1	0	0.162372	0	0	1	0
Fujian province	0.114273	0	0	0	0	0	2	1	2	0.162372	0	1	1	0
Fujian province	0.172571	0	0	0	0	0	1	0	0	0.0470867	0	0	1	0
Fujian province	0.0699323	0	0	0	0	0	2	1	1	0.093249	0	1	1	0
Fujian province	0.0838898	0	0	0	0	1	3	1	2	0.11621	1	1	1	0
Fujian province	0.268006	0	0	0	0	0	1	1	0	0.189621	0	1	1	0
Fujian province	0.0255915	0.275954	0	0	0	1	7	1	2	1	1	1	1	1
Fujian province	0.128231	0	0	0	0	0	6	1	2	0.162372	0	0	1	0
Fujian province	0.114273	0	0	0	0	0	5	0	0	0.162372	0	1	1	0
Fujian province	0.232396	0	0	0	0	0	5	1	2	0.093249	0	0	1	0
Fujian province	0.276736	0	0	0	0	0	5	0	2	0.162372	0	0	1	0
Fujian province	0.128231	0	0	0	0	0	4	1	0	0.093249	0	0	1	0
Fujian province	0.276736	0	0	0	0	0	2	0	0	0.135123	0	0	1	0
Fujian province	0.128231	0.331026	0	0	0	1	4	1	2	0.972751	1	0	1	1
Fujian province	0.312146	0	0	0	0	0	4	1	0	0.972751	0	1	1	1
Fujian province	0.0255915	0	0	0	0	0	4	1	2	1	0	1	1	1
Fujian province	0.010895	0	0	0	0	0	9	1	2	0.189621	0	1	1	0
Fujian province	0.172571	0	0	0	0	0	3	0	0	0.162372	1	0	1	0
Fujian province	0.713245	0	0	0	0	0	2	0	0	0.093249	0	0	1	0
Fujian province	0.188055	0.126755	0	0	0	0	5	1	0	0.162372	1	0	1	0
Fujian province	0.128231	0.126755	0	0	0	0	3	1	1	1	0	1	1	1
Fujian province	0.0255915	0.275954	0	0	0	0	3	1	2	0.926589	0	1	1	1
Fujian province	0.276736	0	0	0	0	0	5	1	0	0.189621	1	0	1	0
Fujian province	0.0838898	0.218156	0	0	0	1	6	1	2	0.930877	0	1	1	1
Fujian province	0.0255915	0.329371	1	1	0	1	3	1	0	0.189621	0	1	1	0
Fujian province	0	0.275954	1	1	0	1	4	1	2	1	0	1	1	1
Fujian province	0.0255915	0.117306	0	0	0	0	2	1	2	0.162372	0	1	1	0
Fujian province	0.010895	0.0664232	0	0	0	0	5	1	1	0.189621	0	1	1	0
Fujian province	0.010895	0.606979	0	0	0	2	3	1	2	0.189621	0	1	1	0
Fujian province	0.380823	0	0	0	0	0	2	1	0	0.11621	0	1	1	0
Fujian province	0.0255915	0.0664232	1	1	0	1	5	1	2	1	0	1	1	1
Fujian province	0.010895	0.0508829	0	0	0	0	4	1	2	1	0	1	1	1
Fujian province	0.0691933	0.381908	0	0	0	1	5	0	0	0.189621	0	1	1	0
Fujian province	0.336482	0.117306	0	0	0	1	3	1	2	0.189621	0	1	1	0
Fujian province	0.129757	0	0	0	0	0	6	1	2	0.0963719	0	1	0	0
Fujian province	0.010895	0.575087	0	0	0	1	6	1	2	1	0	1	1	1
Fujian province	0.0255915	0	0	0	0	0	3	1	2	0.162372	0	1	1	0
Fujian province	0.0255915	0	0	0	0	0	9	1	2	0.162372	1	0	1	0
Fujian province	0.0146965	0.0508829	0	0	0	1	7	1	2	0.972751	1	0	1	1
Fujian province	0.228256	0.0508829	0	0	0	3	5	1	2	0.189621	1	1	1	0
Gansu province	0.298189	0	0	0	0	0	3	1	2	0.162372	0	1	1	0
Gansu province	0.11506	0.117306	0	0	0	2	4	1	2	1	0	0	1	1
Gansu province	0.0255915	0	0	0	0	0	5	1	2	0.189621	0	0	1	0
Gansu province	0.610606	0	0	0	0	0	3	0	0	0	1	0	0	0
Gansu province	0.0255915	0.117306	0	0	0	0	3	1	2	0.189621	0	1	1	0
Gansu province	0.0552358	0.117306	0	0	0	0	3	1	2	0.972751	0	1	1	1
Gansu province	0.128231	0.151733	0	0	0	1	5	0	0	0.093249	0	1	1	0
Gansu province	0.174097	0	0	0	0	0	3	1	0	0.162372	0	1	1	0
Gansu province	0.268006	0.0664232	0	0	0	0	5	0	0	0.162372	0	1	1	0
Gansu province	0.400828	0	0	0	0	0	1	0	0	0.162372	0	0	1	0
Gansu province	0.356688	0	0	0	0	0	2	0	0	0.162372	0	0	1	0
Gansu province	0.232396	0	0	0	0	0	6	1	0	0.093249	1	1	1	0
Gansu province	0.232396	0	0	0	0	0	3	1	0	0.162372	0	1	1	0
Gansu province	0.0838898	0	0	0	0	0	4	0	1	0.120498	0	1	1	0
Gansu province	0.114273	0	0	0	0	0	1	0	1	0.093249	0	1	1	0
Gansu province	0.0255915	0	0	0	0	1	3	1	0	0.093249	0	1	1	0
Gansu province	0.128231	0	0	0	0	0	3	1	0	0.135123	0	1	1	0
Gansu province	0.312347	0	0	0	0	0	6	1	1	0.0470867	0	1	1	0
Gansu province	0.0838898	0	0	0	0	0	4	1	1	0.926589	0	1	1	1
Gansu province	0.0838898	0	0	0	0	0	4	1	0	0.189621	0	1	1	0
Gansu province	0.129757	0	0	0	0	1	2	1	0	0.093249	0	1	1	0
Gansu province	0.172571	0	0	0	0	0	6	1	0	0.162372	0	1	1	0
Gansu province	0.128231	0	0	0	0	0	6	1	0	0.162372	0	1	1	0
Gansu province	0.232396	0	0	0	0	0	1	0	1	0.093249	0	0	1	0
Gansu province	0.0838898	0.151733	0	0	0	1	5	1	2	0.162372	0	1	1	0
Gansu province	0.188055	0	0	0	0	0	2	1	2	0.135123	0	1	1	0
Gansu province	0.128231	0	0	0	0	0	2	1	0	0.093249	0	1	1	0
Gansu province	0.129757	0	0	0	0	0	1	0	2	0.162372	0	0	1	0
Gansu province	0.0838898	0	0	0	0	0	6	0	0	0.0470867	0	1	1	0
Gansu province	0.0838898	0	0	0	0	0	1	1	0	0.162372	1	1	1	0
Gansu province	0.0699323	0	0	0	0	0	2	0	0	0.0470867	0	0	1	0
Gansu province	0.188055	0	0	0	0	0	2	1	0	0.162372	0	0	1	0
Gansu province	0	0.0664232	0	0	0	0	11	1	0	1	1	1	1	1
Gansu province	0.0691933	0.381908	0	0	0	1	6	1	2	1	1	1	1	1
Gansu province	0.326304	0.275954	0	0	0	0	4	1	0	0.884715	0	1	1	1
Gansu province	0.010895	0.733734	0	0	0	1	5	1	2	0.972751	1	1	1	1
Gansu province	0.232396	0.0508829	0	0	0	0	2	1	0	0.162372	0	0	1	0
Gansu province	0.114273	0	0	0	0	2	3	1	0	0.953838	0	1	1	1
Gansu province	0.103378	0	0	0	0	0	3	1	0	0.0963719	0	1	0	0
Gansu province	0.0255915	0.117306	0	0	0	0	6	1	2	0.189621	0	1	1	0
Gansu province	0.35975	0	0	0	0	0	3	1	0	0.162372	0	1	1	0
Gansu province	0.010895	0.0664232	0	0	0	0	5	1	0	1	0	1	1	1
Gansu province	0.103378	0	0	0	0	0	5	1	2	0.162372	0	1	1	0
Gansu province	0.010895	0.448332	0	0	0	2	4	1	2	1	0	1	1	1
Gansu province	0.471031	0	0	0	0	0	6	1	0	0.162372	0	1	1	0
Gansu province	0.0699323	0	0	0	0	0	2	1	0	0.162372	0	1	1	0
Gansu province	0.0838898	0.381908	0	0	0	1	6	1	2	1	0	1	1	1
Gansu province	0.129757	0.0508829	0	0	0	0	4	1	0	0.120498	0	1	1	0
Gansu province	0.268006	0.117306	0	0	0	1	4	1	1	1	0	1	1	1
Gansu province	0.232396	0.0508829	0	0	0	0	3	1	2	0.162372	0	1	1	0
Gansu province	0.0255915	0.381908	0	0	0	1	2	1	2	1	0	1	1	1
Gansu province	0.129757	0	0	0	0	0	4	1	0	0.162372	1	1	1	0
Gansu province	0.188055	0	0	0	0	0	3	1	0	0.162372	0	0	1	0
Gansu province	0.0838898	0.0508829	0	0	0	0	8	1	2	0.189621	0	1	1	0
Gansu province	0.0255915	0	0	0	0	0	6	1	0	0.093249	0	1	1	0
Gansu province	0.114273	0	0	0	0	0	2	1	2	0.162372	1	0	1	0
Gansu province	0.42669	0	0	0	0	0	2	1	0	0.0470867	0	1	1	0
Gansu province	0.669105	0	0	0	0	0	6	1	0	0.143459	0	1	1	0
Gansu province	0.276736	0	0	0	0	0	4	0	0	0.093249	0	0	1	0
Gansu province	0.361276	0	0	0	0	0	6	1	2	0.189621	1	0	1	0
Gansu province	0.129757	0	0	0	0	0	3	1	0	0.162372	0	0	1	0
Gansu province	0.0838898	0	0	0	0	0	1	1	2	0.162372	1	1	1	0
Gansu province	0.0699323	0	0	0	0	0	2	1	0	0.0461623	0	0	0	0
Gansu province	0.188055	0	0	0	0	0	4	1	0	0.972751	0	1	1	1
Gansu province	0.0699323	0	0	0	0	0	2	1	2	0.162372	1	1	1	0
Gansu province	0.0699323	0	0	0	0	0	6	1	0	0.162372	0	1	1	0
Gansu province	0.010895	0.244061	0	0	0	0	3	1	2	1	0	1	1	1
Gansu province	0.0255915	0	0	0	0	0	6	1	2	0.162372	0	1	1	0
Gansu province	0.010895	0.244061	0	0	0	2	3	1	2	0.162372	0	1	1	0
Gansu province	0.0590373	0	0	0	0	0	2	1	2	0.162372	0	0	1	0
Gansu province	0.370645	0	0	0	0	0	4	1	0	0.162372	0	1	1	0
Gansu province	0.129757	0	0	0	0	0	8	0	0	0.120498	0	0	1	0
Gansu province	0.0255915	0.0664232	0	0	0	0	5	1	0	0.189621	0	1	1	0
Gansu province	0.232396	0	0	0	0	0	5	1	0	0.876379	0	0	1	1
Gansu province	0.0838898	0	0	0	0	0	2	1	2	0.162372	0	0	1	0
Gansu province	0.0255915	0.0664232	0	0	0	0	5	1	2	0.189621	0	1	1	0
Gansu province	0.0255915	0	0	0	0	0	6	1	0	0.162372	0	1	1	0
Gansu province	0.484988	0	0	0	0	0	2	1	2	0.093249	0	1	1	0
Gansu province	0.174097	0	0	0	0	1	1	0	2	0.093249	0	0	1	0
Gansu province	0.114273	0	0	0	0	0	7	1	0	1	0	1	1	1
Gansu province	0.0699323	0	0	0	0	0	5	1	0	0.906751	0	1	0	1
Gansu province	0.172571	0	0	0	0	0	2	1	0	0.162372	1	1	1	0
Gansu province	0.0582983	0	0	0	0	0	5	1	2	0.162372	0	1	1	0
Gansu province	0.0255915	0.275954	0	0	0	0	2	1	2	0.162372	0	1	1	0
Gansu province	0.0838898	0	0	0	0	0	2	1	0	0.162372	0	1	1	0
Gansu province	0.0255915	0.0664232	0	0	0	0	6	0	1	0.934	0	1	0	1
Gansu province	0.232396	0	0	0	0	0	2	1	0	0.093249	0	0	1	0
Gansu province	0.0699323	0.117306	0	0	0	0	2	1	2	1	0	1	1	1
Gansu province	0.0255915	0	0	0	0	0	4	1	0	0.162372	0	1	1	0
Gansu province	0.188055	0.117306	0	0	0	0	2	1	0	0.0470867	0	1	1	0
Gansu province	0.129757	0	0	0	0	0	2	0	0	0.162372	0	0	1	0
Gansu province	0.276736	0	0	0	0	0	5	1	0	0.0889611	0	1	1	0
Gansu province	0.232396	0	0	0	0	0	5	1	0	0.189621	1	0	1	0
Gansu province	0.129757	0	0	0	0	0	2	1	0	0.093249	0	0	1	0
Gansu province	0.0255915	0.117306	0	0	0	5	5	1	0	0.903628	0	0	1	1
Gansu province	0.0729948	0	0	0	0	0	5	1	2	0.11621	0	1	1	0
Gansu province	0.0255915	0.244061	0	0	0	1	6	1	2	0.926589	0	1	1	1
Gansu province	0.0582983	0.381908	1	1	0	1	4	1	2	0.162372	1	1	1	0
Gansu province	0.0255915	0.117306	0	0	0	1	4	1	0	1	0	1	1	1
Gansu province	0.232396	0	0	0	0	0	5	1	0	0.162372	0	1	1	0
Gansu province	0.0255915	0.0508829	0	0	0	0	3	1	0	1	0	1	1	1
Gansu province	0.172571	0	0	0	0	0	2	1	2	0.093249	0	1	1	0
Gansu province	0.129757	0	0	0	0	0	2	1	0	0.019838	0	1	1	0
Gansu province	0.218438	0	0	0	0	0	1	0	0	0.135123	0	1	1	0
Gansu province	0.253848	0.275954	0	0	0	0	4	1	2	0.972751	0	0	1	1
Gansu province	0.658726	0	0	0	0	0	2	0	0	0.11621	0	1	1	0
Gansu province	0.128231	0.126755	0	0	0	0	2	1	0	0.162372	0	1	1	0
Gansu province	0.172571	0.0508829	0	0	0	1	3	1	0	0.906751	0	1	0	1
Gansu province	0.0146965	0.117306	0	0	0	0	4	1	2	0.162372	1	1	1	0
Gansu province	0.0255915	0	0	0	0	1	5	0	1	0.906751	0	1	0	1
Gansu province	0.0699323	0	0	0	0	0	4	1	2	0.093249	0	1	1	0
Gansu province	0.010895	0	0	0	0	0	4	1	0	1	0	1	1	1
Gansu province	0.0255915	0.0508829	0	0	0	1	2	1	2	1	0	1	1	1
Gansu province	0.188055	0	0	0	0	0	5	1	0	0.189621	0	1	1	0
Gansu province	0.366866	0	0	0	0	0	2	1	2	0.162372	0	1	1	0
Gansu province	0.0255915	0	0	0	0	0	2	1	0	0.142534	0	1	0	0
Gansu province	0.0146965	0	0	0	0	0	4	1	0	0.169783	0	1	0	0
Gansu province	0.128231	0	0	0	0	0	4	1	0	0.093249	0	1	1	0
Gansu province	0.0838898	0	0	0	0	0	3	1	0	0.0963719	0	0	0	0
Gansu province	0.129757	0	0	0	0	0	5	1	2	0.093249	0	1	1	0
Gansu province	0.47481	0	0	0	0	0	2	1	0	0.189621	0	0	1	0
Gansu province	0.218438	0	0	0	0	0	2	1	0	0.189621	0	1	1	0
Gansu province	0.232396	0.0508829	0	0	0	0	2	0	2	0.162372	1	1	1	0
Gansu province	0.232396	0	0	0	0	0	6	1	0	0.162372	0	0	1	0
Gansu province	0.0255915	0	0	0	0	1	2	1	1	0.189621	0	1	1	0
Gansu province	0.0699323	0.0508829	0	0	0	0	2	0	0	0.162372	0	0	1	0
Gansu province	0.0146965	0.275954	0	0	0	0	5	1	2	1	0	1	1	1
Gansu province	0.0699323	0	0	0	0	0	2	1	2	0.142534	0	0	0	0
Gansu province	0.0838898	0	0	0	0	0	3	0	0	0.162372	0	1	1	0
Gansu province	0.0255915	0	0	0	0	1	4	1	0	0.162372	0	1	1	0
Gansu province	0.0255915	0	0	0	0	0	6	0	0	0.073411	0	1	0	0
Gansu province	0.0729948	0.0508829	0	0	0	0	4	1	2	0.162372	1	1	1	0
Gansu province	0.0729948	0.0508829	0	0	0	0	5	1	2	0.162372	0	1	1	0
Gansu province	0.232396	0	0	0	0	0	6	1	0	0.162372	0	0	1	0
Gansu province	0.188055	0	0	0	0	0	6	1	0	0.162372	0	0	1	0
Gansu province	0.010895	0.117306	0	0	0	1	6	1	2	0.120498	0	1	1	0
Gansu province	0.172571	0	0	0	0	0	5	1	0	0.093249	0	0	1	0
Gansu province	0.173358	0.117306	0	0	0	1	10	1	2	1	0	0	1	1
Gansu province	0.312146	0	0	0	0	0	10	1	2	0.162372	0	1	1	0
Gansu province	0.0255915	0	0	0	0	0	9	1	2	0.162372	1	0	1	0
Gansu province	0.400828	0	0	0	0	0	6	0	0	0.142534	0	0	0	0
Gansu province	0.0699323	0	0	0	0	0	4	1	0	0.189621	0	1	1	0
Gansu province	0.010895	0	0	0	0	0	5	1	2	0.972751	0	0	1	1
Gansu province	0.312146	0	0	0	0	0	5	1	1	0.162372	0	1	1	0
Gansu province	0.0691933	0	0	0	0	0	4	1	1	0.162372	0	0	1	0
Gansu province	0.128231	0	0	0	0	0	3	1	0	0.0470867	0	0	1	0
Gansu province	0.0838898	0	0	0	0	0	5	1	2	0.162372	0	1	1	0
Gansu province	0.0838898	0	0	0	0	0	3	1	0	0.162372	0	1	1	0
Gansu province	0.010895	0.575087	0	0	0	1	3	1	0	0.972751	0	1	1	1
Gansu province	0.128231	0	0	0	0	0	4	1	0	0.162372	0	1	1	0
Gansu province	0.172571	0	0	0	0	1	12	1	0	0.093249	0	0	1	0
Gansu province	0.0838898	0.0664232	0	0	0	0	4	1	0	0.162372	0	1	1	0
Gansu province	0.0255915	0	0	0	0	0	7	1	2	0.972751	1	1	1	1
Gansu province	0.117336	0	0	0	0	0	2	1	0	0.162372	0	1	1	0
Gansu province	0.0255915	0	0	0	0	0	3	1	0	0.142534	0	1	0	0
Gansu province	0.128231	0	0	0	0	0	4	1	0	0.189621	0	0	1	0
Gansu province	0.188055	0	0	0	0	0	5	1	0	0.162372	0	0	1	0
Gansu province	0.010895	0.117306	0	0	0	0	5	1	1	0.189621	0	1	1	0
Gansu province	0.0590373	0	0	0	0	0	4	1	0	1	1	1	1	1
Gansu province	0.0838898	0.117306	0	0	0	0	6	1	0	1	0	1	1	1
Gansu province	0.173358	0.209531	0	0	0	0	3	1	0	0.972751	0	1	1	1
Gansu province	0.0699323	0	0	0	0	0	6	1	2	0.162372	0	1	1	0
Gansu province	0.0582983	0.275954	0	0	0	1	5	1	2	1	0	1	1	1
Gansu province	0.0838898	0.0508829	0	0	1	0	8	1	2	0.11621	0	1	1	0
Gansu province	0.0590373	0	0	0	0	0	8	1	2	0.189621	1	1	1	0
Gansu province	0.312146	0	0	0	0	0	4	1	0	0.162372	0	1	1	0
Gansu province	0.356487	0	0	0	0	0	5	1	0	1	1	0	1	1
Gansu province	0.128231	0	0	0	0	0	3	1	2	0.162372	0	1	1	0
Gansu province	0.0729948	0.0508829	0	0	0	0	5	1	2	0.189621	1	1	1	0
Gansu province	0.010895	0.117306	0	0	0	0	8	1	2	1	0	1	1	1
Gansu province	0.172571	0	0	0	0	0	9	1	0	0.972751	0	0	1	1
Gansu province	0.0838898	0.448332	0	0	0	1	5	1	2	1	0	1	1	1
Gansu province	0.128231	0	0	0	0	0	7	1	0	0.162372	0	1	1	0
Gansu province	0.128231	0	0	0	0	0	5	1	0	1	0	1	1	1
Gansu province	0.0255915	0.0508829	0	0	0	0	5	1	2	0.189621	0	1	1	0
Gansu province	0.0838898	0.117306	0	0	0	0	4	1	0	0.953838	0	1	1	1
Gansu province	0.172571	0	0	0	0	0	12	1	0	0.162372	0	0	1	0
Gansu province	0.504993	0	0	0	0	0	7	0	0	0.0461623	0	0	0	0
Gansu province	0.400828	0	0	0	0	0	10	1	0	0.162372	0	0	1	0
Gansu province	0.494098	0	0	0	0	0	3	1	0	0.162372	0	0	1	0
Gansu province	0.400828	0	0	0	0	0	5	0	0	0.135123	0	0	1	0
Gansu province	0.0255915	0.117306	0	0	0	0	6	0	2	0.972751	0	0	1	1
Gansu province	0.0838898	0	0	0	0	0	5	1	0	0.019838	0	1	1	0
Gansu province	0.0838898	0.606979	0	0	0	1	5	1	2	0.120498	0	1	1	0
Gansu province	0.172571	0	0	0	0	0	6	1	0	0.11621	0	1	1	0
Gansu province	0.460652	0	0	0	0	0	5	0	0	0.0461623	0	0	0	0
Gansu province	0.382349	0	0	0	0	0	19	1	0	0.0470867	0	1	1	0
Gansu province	0.356487	0	0	0	0	0	1	1	0	0.135123	1	1	1	0
Gansu province	0.356487	0	0	0	0	0	3	1	0	0.162372	0	1	1	0
Gansu province	0.128231	0	0	0	0	0	3	0	0	0.11621	0	0	1	0
Gansu province	0.0255915	0.0508829	0	0	0	0	3	1	2	0.162372	0	1	1	0
Gansu province	0.17716	0	0	0	0	0	6	0	1	0.162372	0	1	1	0
Gansu province	0.114273	0	0	0	0	0	9	1	0	0.11621	0	1	1	0
Gansu province	0.010895	0.244061	0	0	0	2	5	1	2	1	0	1	1	1
Gansu province	0.430469	0	0	0	0	0	4	1	0	0.11621	0	1	1	0
Gansu province	0.0255915	0	0	0	0	0	3	1	2	0.189621	0	1	1	0
Gansu province	0.114273	0	0	0	0	0	4	1	2	0.162372	0	1	1	0
Gansu province	0.0255915	0	0	0	0	0	4	1	2	0.162372	0	1	1	0
Gansu province	0.113534	0.117306	0	0	0	1	7	1	2	1	0	1	1	1
Gansu province	0.0255915	0	0	0	0	0	4	1	2	0.162372	0	1	1	0
Gansu province	0.0838898	0	0	0	0	0	6	1	2	0.162372	1	1	1	0
Gansu province	0.174097	0	0	0	0	0	5	1	0	0.189621	0	1	1	0
Gansu province	0.172571	0	0	0	0	4	5	1	2	0.162372	0	1	1	0
Gansu province	0.0146965	0	0	0	0	0	6	1	0	0.162372	0	0	1	0
Gansu province	0.276736	0	0	0	0	0	3	1	0	0.093249	0	1	1	0
Gansu province	0.128231	0	0	0	0	0	1	0	1	0.162372	1	1	1	0
Gansu province	0.129757	0	0	0	0	0	3	1	2	0.093249	0	1	1	0
Gansu province	0.0255915	0	0	0	0	0	4	1	0	0.162372	0	1	1	0
Gansu province	0.0838898	0	0	0	0	0	5	1	0	0.162372	0	0	1	0
Gansu province	0.218438	0	0	0	0	0	3	1	1	0.093249	0	1	1	0
Gansu province	0.0255915	0	0	0	0	0	7	1	0	0.162372	0	1	1	0
Gansu province	0.0146965	0.0508829	0	0	0	0	7	1	2	0.162372	1	1	1	0
Gansu province	0.010895	0.117306	0	0	0	0	10	1	2	0.952913	0	1	0	1
Gansu province	0.0255915	0.117306	0	0	0	0	5	1	2	0.972751	0	1	1	1
Gansu province	0.129757	0.0508829	0	0	0	0	1	0	0	0.162372	0	1	1	0
Gansu province	0.0838898	0	0	0	0	0	3	1	0	0.162372	0	1	1	0
Gansu province	0.128231	0	0	0	0	0	3	1	0	0.135123	0	1	1	0
Gansu province	0.232396	0	0	0	0	0	6	1	0	0.120498	0	1	1	0
Gansu province	0.172571	0	0	0	0	0	1	0	2	0.135123	1	0	1	0
Gansu province	0.128231	0	0	0	0	0	5	0	0	0.093249	1	1	1	0
Gansu province	0.113534	0	0	0	0	0	6	1	2	0.162372	0	1	1	0
Gansu province	0.188055	0	0	0	0	0	4	1	0	0.972751	0	1	1	1
Gansu province	0.325587	0.244061	0	0	0	0	7	0	2	0.953838	0	1	1	1
Gansu province	0.276736	0	0	0	0	0	3	0	0	0.162372	0	0	1	0
Gansu province	0.172571	0	0	0	0	0	4	1	1	0.162372	0	1	1	0
Gansu province	0.0729948	0.0508829	0	0	0	0	5	1	2	0.162372	0	1	1	0
Gansu province	0.232396	0	0	0	0	0	5	1	0	0.162372	0	1	1	0
Gansu province	0.010895	0.117306	0	0	0	1	4	1	2	1	0	1	1	1
Gansu province	0.232396	0	0	0	0	0	2	1	1	0.11621	0	1	1	0
Gansu province	0.0699323	0	0	0	0	0	2	1	2	0.162372	0	1	1	0
Gansu province	0.504993	0	0	0	0	0	6	0	0	0.972751	0	0	1	1
Gansu province	0.0729948	0	0	0	0	0	2	1	2	0.189621	0	0	1	0
Gansu province	0.117336	0.177638	0	0	0	1	2	1	2	0.972751	1	1	1	1
Gansu province	0.114273	0	0	0	0	0	2	1	0	0.162372	1	1	1	0
Gansu province	0.0838898	0	0	0	0	0	6	0	0	0.162372	0	1	1	0
Gansu province	0.0255915	0.0508829	0	0	0	0	5	1	2	0.162372	0	1	1	0
Gansu province	0	0.244061	0	0	0	0	3	1	2	1	1	1	1	1
Gansu province	0.278184	0.117306	0	0	0	0	3	0	2	0.926589	0	1	1	1
Gansu province	0.010895	0.244061	0	0	0	1	5	1	0	1	0	1	1	1
Gansu province	0.278184	0.209531	0	0	0	0	4	1	2	1	0	1	1	1
Gansu province	0.0838898	0.177638	0	0	0	1	5	1	0	0.093249	1	0	1	0
Gansu province	0.386131	0	0	0	0	0	6	1	0	0.189621	0	1	1	0
Gansu province	0.0255915	0	0	0	0	0	5	1	1	0.189621	0	1	1	0
Gansu province	0.11506	0.117306	0	0	0	0	4	1	2	1	0	1	1	1
Gansu province	0.010895	0.402709	0	0	0	2	7	1	2	1	0	1	1	1
Gansu province	0.0691933	0	0	0	0	0	3	1	0	1	0	1	1	1
Gansu province	0	0.244061	0	0	0	0	4	1	2	1	0	1	1	1
Gansu province	0.0146965	0.117306	0	0	0	0	4	1	0	1	0	1	1	1
Gansu province	0.0582983	0.117306	0	0	0	0	4	1	0	0.972751	0	1	1	1
Gansu province	0.0838898	0.117306	0	0	0	0	4	1	2	1	0	1	1	1
Gansu province	0.128231	0	0	0	0	0	1	0	0	0.189621	1	0	1	0
Gansu province	0.0838898	0	0	0	0	0	4	1	1	0.11621	0	1	1	0
Gansu province	0	0.117306	0	0	0	1	6	1	0	1	0	1	1	1
Gansu province	0.0729948	0.0508829	0	0	0	0	5	1	0	0.162372	1	0	1	0
Gansu province	0.0255915	0	0	0	0	0	6	1	2	0.162372	0	1	1	0
Gansu province	0.0838898	0.117306	0	0	0	0	3	1	2	1	0	1	1	1
Gansu province	0.0691933	0.117306	0	0	0	0	6	1	2	0.189621	0	1	1	0
Gansu province	0.172571	0	0	0	0	0	4	1	0	0.093249	0	1	1	0
Gansu province	0.174097	0	0	0	0	0	2	1	0	0.162372	0	1	1	0
Gansu province	0.010895	0.117306	0	0	0	0	5	1	0	0.189621	0	1	1	0
Gansu province	0.0838898	0.540556	0	0	0	1	2	1	2	0.162372	0	1	1	0
Gansu province	0	0.117306	1	0	0	5	5	1	0	1	1	1	1	1
Gansu province	0.0838898	0.117306	0	0	0	0	6	1	2	0.162372	0	1	1	0
Gansu province	0.0255915	0.117306	0	0	0	1	5	1	2	0.972751	0	1	1	1
Gansu province	0.174097	0	0	0	0	0	1	0	0	0.0660003	0	0	1	0
Gansu province	0.113534	0.244061	0	0	0	1	7	1	2	0.093249	0	1	1	0
Gansu province	0.0582983	0.117306	0	0	0	1	7	1	2	1	0	1	1	1
Gansu province	0.0146965	0.244061	0	0	0	0	5	1	0	1	1	1	1	1
Gansu province	0.326304	0	0	0	0	0	6	1	2	0.189621	0	1	1	0
Gansu province	0.0691933	0.0508829	0	0	0	1	4	1	2	0.972751	0	1	1	1
Gansu province	0.188055	0	0	0	0	0	3	1	0	0.162372	0	1	1	0
Gansu province	0.188055	0.0508829	0	0	0	0	5	1	0	0.162372	0	1	1	0
Gansu province	0.010895	0.177638	0	0	0	0	4	1	2	0.972751	0	1	1	1
Gansu province	0.010895	0.275954	0	0	0	1	6	1	1	0.120498	0	1	1	0
Gansu province	0	0.275954	0	0	0	1	4	1	2	1	0	1	1	1
Gansu province	0.0255915	0.117306	0	0	0	0	5	1	2	0.189621	0	1	1	0
Gansu province	0.253848	0.0508829	0	0	0	0	3	1	2	0.972751	0	1	1	1
Gansu province	0.0838898	0.177638	0	0	0	0	4	1	2	1	0	1	1	1
Gansu province	0.0255915	0.244061	0	0	0	0	5	1	0	0.143459	0	1	1	0
Gansu province	0.188055	0	0	0	0	0	3	1	2	0.162372	0	0	1	0
Gansu province	0.128231	0	0	0	0	0	4	0	0	0.093249	0	1	1	0
Gansu province	0.0255915	0.0508829	0	0	0	2	6	0	2	0.189621	0	1	1	0
Gansu province	0.0255915	0	0	0	0	0	6	1	0	0.093249	0	1	1	0
Gansu province	0.326304	0.336286	0	0	0	0	3	0	0	0.11621	0	1	1	0
Gansu province	0.60928	0	0	0	0	0	2	0	0	0.0470867	0	1	1	0
Gansu province	0.440648	0	0	0	0	0	2	1	0	0.162372	0	0	1	0
Gansu province	0.172571	0	0	0	0	0	5	0	0	0.143459	0	1	1	0
Gansu province	0.113534	0.117306	0	0	0	1	8	1	2	0.189621	0	0	1	0
Gansu province	0.0729948	0.0664232	0	0	0	0	1	1	2	0.162372	0	1	1	0
Gansu province	0.129757	0	0	0	0	0	2	1	0	0.189621	0	1	1	0
Gansu province	0.010895	0.448332	0	0	0	1	5	1	2	1	0	1	1	1
Gansu province	0.0838898	0	0	0	0	1	5	1	1	0.11621	0	1	1	0
Gansu province	0.0838898	0	0	0	0	1	5	1	0	0.903628	0	1	1	1
Gansu province	0.0838898	0	0	0	0	1	7	0	0	0.162372	0	1	1	0
Gansu province	0.0255915	0.275954	0	0	0	2	4	1	2	1	0	1	1	1
Gansu province	0.0146965	0.117306	0	0	0	0	4	1	2	1	1	1	1	1
Gansu province	0.0255915	0	0	0	0	0	7	1	0	0.162372	0	1	1	0
Gansu province	0.253848	0.177638	0	0	0	0	9	1	2	1	1	0	1	1
Gansu province	0.47481	0.0508829	0	0	0	0	5	1	0	0.143459	0	0	1	0
Gansu province	0.0838898	0	0	0	0	0	4	1	1	0.162372	0	1	1	0
Gansu province	0.0838898	0	0	0	0	0	3	1	0	0.162372	0	1	1	0
Gansu province	0.0255915	0	0	0	0	0	1	0	0	0.162372	0	0	1	0
Gansu province	0.460652	0	0	0	0	0	9	1	2	0.162372	0	1	1	0
Gansu province	0.188055	0	0	0	0	0	6	0	0	0.162372	0	0	1	0
Gansu province	0.504993	0	0	0	0	0	5	1	0	0.162372	0	1	1	0
Gansu province	0.129757	0	0	0	0	0	5	1	0	0.162372	0	1	1	0
Gansu province	0.174097	0	0	0	0	0	6	1	0	0.162372	0	1	1	0
Gansu province	0.129757	0.0508829	0	0	0	0	4	1	0	0.189621	0	1	1	0
Guangdong province	0.0838898	0	0	0	0	0	4	1	0	0.162372	0	0	1	0
Guangdong province	0.0255915	0.202616	0	0	0	1	5	1	0	0.972751	0	1	1	1
Guangdong province	0	0.117306	0	0	0	0	6	1	2	1	0	1	1	1
Guangdong province	0.0255915	0.0508829	0	0	0	0	2	0	0	0.162372	0	1	1	0
Guangdong province	0.0255915	0	0	0	0	0	6	1	0	0.189621	0	1	1	0
Guangdong province	0.188055	0	0	0	0	0	8	1	1	0.162372	0	1	1	0
Guangdong province	0.0255915	0	0	0	0	0	5	0	2	0.162372	0	1	1	0
Guangdong province	0.0255915	0.0508829	0	0	0	0	5	1	0	0.189621	1	1	1	0
Guangdong province	0.0255915	0	0	0	0	0	6	1	0	0.162372	0	1	1	0
Guangdong province	0.0699323	0.0508829	0	0	0	0	5	1	0	0.162372	0	1	1	0
Guangdong province	0.0838898	0	0	0	0	0	7	1	0	0.189621	1	1	1	0
Guangdong province	0.129757	0.0508829	0	0	0	0	5	1	0	0.189621	0	1	1	0
Guangdong province	0.114273	0	0	0	0	0	8	1	0	0.162372	0	1	1	0
Guangdong province	0.218438	0	0	0	0	0	4	1	0	0.162372	0	1	1	0
Guangdong province	0.128231	0.0508829	0	0	0	0	2	0	2	0.162372	0	1	1	0
Guangdong province	0.129757	0.0508829	0	0	0	0	5	0	1	0.189621	0	1	1	0
Guangdong province	0.129757	0.0664232	0	0	0	0	5	1	0	0.162372	0	1	1	0
Guangdong province	0.218438	0.0508829	0	0	0	0	7	1	0	0.162372	0	0	1	0
Guangdong province	0.0255915	0	0	0	0	0	2	1	2	0.135123	0	1	1	0
Guangdong province	0.129757	0.0508829	0	0	0	0	7	0	0	0.189621	0	1	1	0
Guangdong province	0.173358	0.0508829	0	0	0	0	5	1	0	0.189621	0	0	1	0
Guangdong province	0.253848	0	0	0	0	0	2	0	2	0.162372	0	1	1	0
Guangdong province	0.129757	0	0	0	0	0	4	1	2	0.162372	0	1	1	0
Guangdong province	0.128231	0	0	0	0	0	7	1	0	0.162372	0	0	1	0
Guangdong province	0.129757	0	0	0	0	0	4	1	0	0.11621	0	1	1	0
Guangdong province	0.0838898	0	0	0	0	0	4	1	0	0.162372	0	1	1	0
Guangdong province	0.0838898	0	0	0	0	0	4	1	0	0.162372	1	1	1	0
Guangdong province	0.128231	0	0	0	0	0	6	1	0	0.162372	0	0	1	0
Guangdong province	0.372171	0	0	0	0	0	8	1	0	0.162372	0	0	1	0
Guangdong province	0.0255915	0.117306	0	0	0	0	11	1	2	0.162372	0	1	1	0
Guangdong province	0.188055	0.117306	0	0	0	1	14	1	1	1	0	1	1	1
Guangdong province	0.010895	0.244061	0	0	0	0	4	1	2	1	0	1	1	1
Guangdong province	0.0699323	0	0	0	0	0	3	1	0	0.162372	0	1	1	0
Guangdong province	0.0699323	0.0508829	0	0	0	0	4	1	0	0.162372	0	1	1	0
Guangdong province	0.0691933	0.331026	0	0	0	2	5	1	2	1	0	1	1	1
Guangdong province	0.221501	0	0	0	0	0	4	1	1	0.162372	0	1	1	0
Guangdong province	0.0699323	0	0	0	0	0	7	1	2	0.162372	0	0	1	0
Guangdong province	0.0255915	0	0	0	0	0	4	1	0	0.162372	0	1	1	0
Guangdong province	0.0838898	0.0664232	0	0	0	0	4	1	2	1	0	1	1	1
Guangdong province	0.0255915	0	0	0	0	0	4	1	2	1	0	1	1	1
Guangdong province	0.0255915	0.0508829	0	0	0	0	4	1	2	0.162372	0	1	1	0
Guangdong province	0.0255915	0	0	0	0	0	5	1	0	0.189621	0	1	1	0
Guangdong province	0.0255915	0	0	0	0	0	5	1	0	0.189621	0	1	1	0
Guangdong province	0.0838898	0.126755	0	0	0	1	4	1	1	0.162372	0	0	1	0
Guangdong province	0.010895	0.117306	0	0	0	0	4	1	1	0.972751	0	1	1	1
Guangdong province	0.128231	0	0	0	0	0	2	1	2	0.162372	1	1	1	0
Guangdong province	0.0255915	0	0	0	0	0	3	1	2	0.162372	0	1	1	0
Guangdong province	0.0255915	0	0	0	0	0	6	1	0	0.162372	0	0	1	0
Guangdong province	0.128231	0	0	0	0	0	2	0	1	0.162372	0	1	1	0
Guangdong province	0.0255915	0	0	0	0	0	5	1	2	0.162372	0	1	1	0
Guangdong province	0.0838898	0	0	0	0	0	2	0	2	0.162372	0	1	1	0
Guangdong province	0.416311	0	0	0	0	0	4	1	1	0.189621	0	1	1	0
Guangdong province	0.0838898	0.117306	0	0	0	0	7	1	0	0.189621	0	1	1	0
Guangdong province	0.0838898	0	0	0	0	0	2	0	0	0.162372	0	1	1	0
Guangdong province	0.0995766	0.0664232	0	0	0	0	5	1	0	0.189621	0	0	1	0
Guangdong province	0.188055	0	0	0	0	0	5	1	2	0.162372	0	1	1	0
Guangdong province	0.0255915	0.117306	0	0	0	0	5	1	2	1	1	1	1	1
Guangdong province	0.129757	0	0	0	0	0	6	1	0	0.162372	0	0	1	0
Guangdong province	0.0838898	0.0508829	0	0	0	0	6	0	2	0.189621	0	1	1	0
Guangdong province	0.128231	0	0	0	0	0	4	1	2	0.162372	0	1	1	0
Guangdong province	0.0838898	0.0508829	0	0	0	0	4	1	0	0.189621	0	1	1	0
Guangdong province	0.0255915	0.0664232	0	0	0	1	4	1	2	0.189621	0	1	1	0
Guangdong province	0.0146965	0	0	0	0	0	4	1	2	0.162372	1	1	1	0
Guangdong province	0.117336	0	0	0	0	0	4	1	0	0.162372	0	1	1	0
Guangdong province	0.129757	0	0	0	0	0	5	0	0	0.093249	0	1	1	0
Guangdong province	0.0838898	0	0	0	0	1	6	1	0	0.972751	0	1	1	1
Guangdong province	0.128231	0.275954	0	0	0	0	4	1	0	1	0	1	1	1
Guangdong province	0.0146965	0.0664232	0	0	0	0	6	1	0	0.162372	0	1	1	0
Guangdong province	0.232396	0	0	0	0	0	2	1	0	0.162372	0	0	1	0
Guangdong province	0.402354	0	0	0	0	0	6	1	0	0.120498	0	1	1	0
Guangdong province	0.430469	0	0	0	0	0	5	1	0	0.093249	0	1	1	0
Guangdong province	0.0255915	0	0	0	0	0	3	1	2	0.162372	0	1	1	0
Guangdong province	0.47481	0	0	0	0	0	1	0	0	0.093249	0	0	1	0
Guangdong province	0.172571	0	0	0	0	0	5	0	0	0.11621	0	0	1	0
Guangdong province	0.0699323	0	0	0	0	0	2	1	2	0.11621	0	1	1	0
Guangdong province	0.188055	0.0508829	0	0	0	1	4	1	2	0.162372	0	1	1	0
Guangdong province	0.416311	0.117306	0	0	0	0	6	1	0	0.143459	0	0	1	0
Guangdong province	0.010895	0.244061	0	0	0	1	4	1	2	1	0	1	1	1
Guangdong province	0.0255915	0.381908	0	0	0	1	8	1	0	0.120498	0	0	1	0
Guangdong province	0.0146965	0.0664232	0	0	0	0	5	1	2	0.972751	0	1	1	1
Guangdong province	0.128231	0	0	0	0	0	7	1	0	0.162372	0	1	1	0
Guangdong province	0.128231	0	0	0	0	0	3	0	1	0.093249	0	1	1	0
Guangdong province	0.218438	0	0	0	0	0	5	1	2	0.972751	0	1	1	1
Guangdong province	0.0255915	0	0	0	0	0	4	1	2	0.162372	0	1	1	0
Guangdong province	0.504993	0	0	0	0	0	8	1	0	0.162372	0	1	1	0
Guangdong province	0.129757	0	0	0	0	0	4	1	2	0.162372	0	1	1	0
Guangdong province	0.0582983	0.177638	0	0	0	1	6	1	2	1	1	1	1	1
Guangdong province	0.0729948	0	0	0	0	0	6	1	1	0.189621	0	1	1	0
Guangdong province	0.0255915	0.193178	0	0	0	0	4	1	0	0.189621	0	1	1	0
Guangdong province	0.0255915	0	0	0	0	0	4	1	2	0.162372	1	1	1	0
Guangdong province	0.0699323	0	0	0	0	0	2	1	2	0.135123	0	0	1	0
Guangdong province	0.228256	0.0664232	0	0	0	1	6	1	2	0.162372	0	0	1	0
Guangdong province	0.174097	0	0	0	0	0	8	1	2	0.162372	0	1	1	0
Guangdong province	0.460853	0	0	0	0	0	6	1	0	0.142534	0	1	0	0
Guangdong province	0.267289	0.244061	0	0	1	3	4	1	2	1	1	1	1	1
Guangdong province	0.129757	0	0	0	0	0	5	0	0	0.162372	1	0	1	0
Guangdong province	0.163202	0	0	0	0	1	2	1	0	0.162372	0	0	1	0
Guangdong province	0.0838898	0.177638	0	0	0	0	3	1	0	1	1	1	1	1
Guangdong province	0.232396	0	0	0	0	0	4	0	2	0.0660003	0	0	1	0
Guangdong province	0.0146965	0	0	0	0	0	2	1	2	0.162372	1	1	1	0
Guangdong province	0.0255915	0.0664232	0	0	0	2	4	1	2	0.972751	0	1	1	1
Guangdong province	0.010895	0.0664232	0	0	0	0	6	1	0	0.162372	0	1	1	0
Guangdong province	0.218438	0	0	0	0	0	3	1	0	0.162372	0	1	1	0
Guangdong province	0.188055	0	0	0	0	0	5	1	0	0.0470867	0	0	1	0
Guangdong province	0.188055	0	0	0	0	0	2	1	0	0.093249	0	0	1	0
Guangdong province	0.188055	0.0508829	0	0	0	0	4	1	1	0.143459	1	0	1	0
Guangdong province	0.174097	0	0	0	0	0	5	1	2	0.162372	0	0	1	0
Guangdong province	0.173358	0.0664232	0	0	0	1	2	0	0	1	0	0	1	1
Guangdong province	0.188055	0	0	0	0	0	5	1	0	0.162372	0	0	1	0
Guangdong province	0.484988	0	0	0	0	0	2	0	0	0.162372	1	0	1	0
Guangdong province	0.128231	0	0	0	0	0	2	0	0	0.093249	0	1	1	0
Guangdong province	0.0146965	0.0508829	0	0	0	0	7	1	2	0.972751	0	1	1	1
Guangdong province	0.0838898	0	0	0	0	0	3	1	0	0.162372	0	0	1	0
Guangdong province	0.440648	0	0	0	0	0	6	1	0	0.143459	0	1	1	0
Guangdong province	0.188055	0.202616	0	0	0	1	4	1	0	1	0	1	1	1
Guangdong province	0.0838898	0.117306	0	0	0	0	4	1	2	1	0	1	1	1
Guangdong province	0.0699323	0	0	0	0	0	4	1	0	0.189621	0	1	1	0
Guangdong province	0.322525	0	0	0	0	0	6	1	0	0.162372	0	0	1	0
Guangdong province	0.278184	0	0	0	0	0	9	1	2	0.162372	1	1	1	0
Guangdong province	0.129757	0	0	0	0	0	8	1	0	0.162372	0	1	1	0
Guangdong province	0.0838898	0	0	0	0	0	8	1	0	0.162372	0	1	1	0
Guangdong province	0.174097	0	0	0	0	2	5	1	0	0.189621	0	1	1	0
Guangdong province	0.010895	0.275954	0	0	0	0	4	1	2	0.189621	0	1	1	0
Guangdong province	0.380823	0	0	0	0	0	6	1	0	0.093249	0	1	1	0
Guangdong province	0.336482	0	0	0	0	0	2	1	2	0.162372	0	1	1	0
Guangdong province	0.484988	0	0	0	0	0	3	1	2	0.162372	0	1	1	0
Guangdong province	0.336482	0	0	0	0	0	5	0	0	0.093249	0	1	1	0
Guangdong province	0.0838898	0	0	0	0	0	1	0	0	0.093249	0	0	1	0
Guangdong province	0.188055	0	0	1	0	1	9	1	0	0.162372	0	1	1	0
Guangdong province	0.484988	0	0	0	0	0	5	0	0	0.093249	0	0	1	0
Guangdong province	0.276736	0.448332	0	0	0	1	4	1	2	0.189621	0	1	1	0
Guangdong province	0.336482	0	0	0	0	0	3	1	2	0.162372	0	1	1	0
Guangdong province	0.267289	0	0	0	0	0	8	1	2	0.162372	0	1	1	0
Guangdong province	0.0255915	0	0	0	0	0	2	1	1	0.162372	0	1	1	0
Guangdong province	0.172571	0	0	0	0	0	5	1	0	0.093249	0	1	1	0
Guangdong province	0.0691933	0	0	0	0	0	6	1	0	0.162372	0	1	1	0
Guangdong province	0.172571	0	0	0	0	0	2	1	2	0.093249	1	1	1	0
Guangdong province	0.0255915	0	0	0	0	0	4	1	2	0.162372	0	1	1	0
Guangdong province	0.218438	0	0	0	0	0	2	1	1	0.162372	0	0	1	0
Guangdong province	0.0255915	0.117306	0	0	0	0	5	1	0	0.162372	0	1	1	0
Guangdong province	0.276736	0.0508829	0	0	0	0	3	1	1	0.972751	0	0	1	1
Guangdong province	0.114273	0	0	0	0	0	6	0	0	0.093249	0	0	1	0
Guangdong province	0.0255915	0.0508829	0	0	0	0	4	1	0	0.972751	0	1	1	1
Guangdong province	0.0146965	0.117306	0	0	0	0	3	1	2	1	0	1	1	1
Guangdong province	0.358013	0	0	0	0	0	5	1	2	0.10066	1	1	0	0
Guangdong province	0.253848	0	0	0	0	0	4	1	0	0.093249	0	1	1	0
Guangdong province	0.0838898	0.0508829	0	0	0	0	4	1	0	0.972751	0	1	1	1
Guangdong province	0.0838898	0	0	0	0	0	2	1	0	0.162372	0	1	1	0
Guangdong province	0.218438	0.117306	0	0	0	0	4	1	0	0.11621	0	1	1	0
Guangdong province	0.010895	0.0508829	0	0	0	0	4	1	2	1	0	1	1	1
Guangdong province	0.0691933	0.0508829	0	0	0	0	3	1	2	0.972751	0	1	1	1
Guangdong province	0.0255915	0.0508829	0	0	0	0	4	1	2	0.972751	1	1	1	1
Guangdong province	0.010895	0.117306	0	0	0	0	7	1	2	1	0	1	1	1
Guangdong province	0.0146965	0.0508829	0	0	0	0	2	1	2	0.162372	0	0	1	0
Guangdong province	0.174097	0	0	0	0	0	5	1	0	0.162372	1	1	1	0
Guangdong province	0.0699323	0	0	0	0	0	2	1	2	0.115285	0	1	0	0
Guangdong province	0.0729948	0	0	0	0	0	6	1	2	0.162372	0	1	1	0
Guangdong province	0.129757	0	0	0	0	0	2	1	2	0.162372	1	0	1	0
Guangdong province	0.114273	0	0	0	0	0	2	1	2	0.162372	0	1	1	0
Guangdong province	0.188055	0.0508829	0	0	0	0	6	1	2	0.120498	0	1	1	0
Guangdong province	0.239151	0.275954	0	0	0	0	10	1	2	1	0	1	1	1
Guangdong province	0.0729948	0	0	0	0	0	2	1	2	0.162372	0	0	1	0
Guangdong province	0.0255915	0	0	0	0	0	4	1	0	0.162372	0	1	1	0
Guangdong province	0.276736	0.0664232	0	0	0	0	5	1	0	0.142534	0	0	0	0
Guangdong province	0	0.244061	1	1	0	1	5	1	2	1	0	1	1	1
Guangdong province	0.416512	0	0	0	0	0	4	1	0	0.189621	0	0	1	0
Guangdong province	0.0255915	0	0	0	0	0	2	1	2	0.162372	1	0	1	0
Guangdong province	0.114273	0.0664232	0	0	0	0	4	1	0	0.162372	0	1	1	0
Guangdong province	0.174097	0.202616	0	0	0	1	7	1	0	0.162372	0	0	1	0
Guangdong province	0.218438	0	0	0	0	0	5	1	0	0.162372	0	1	1	0
Guangdong province	0.276736	0	0	0	0	1	3	1	0	0.189621	0	1	1	0
Guangdong province	0.0699323	0	0	0	0	0	5	1	2	0.162372	1	1	1	0
Guangdong province	0.118862	0	0	0	0	0	4	1	0	0.162372	0	1	1	0
Guangdong province	0.188055	0	0	0	0	0	4	1	1	0.162372	0	1	1	0
Guangdong province	0.0255915	0	0	0	0	0	4	1	2	0.162372	0	1	1	0
Guangdong province	0.172571	0	0	0	0	0	2	1	0	0.093249	0	1	1	0
Guangdong province	0.0838898	0.0508829	0	0	0	1	5	1	0	1	0	1	1	1
Guangdong province	0.0838898	0	0	0	0	0	7	1	0	0.162372	0	1	1	0
Guangdong province	0.172571	0	0	0	0	0	5	1	0	0.093249	0	1	1	0
Guangdong province	0.0146965	0	0	0	0	0	4	1	2	0.162372	0	1	1	0
Guangdong province	0.188055	0.117306	0	0	0	0	3	1	0	0.162372	0	1	1	0
Guangdong province	0.232396	0	0	0	0	0	4	1	0	0.093249	0	1	1	0
Guangdong province	0.0255915	0	0	0	0	0	4	1	0	0.162372	0	1	1	0
Guangdong province	0.010895	0	0	0	0	1	6	1	2	0.189621	0	1	1	0
Guangdong province	0.0255915	0.209531	0	0	0	1	4	1	0	0.162372	0	1	1	0
Guangdong province	0.326304	0.0508829	0	0	0	0	4	1	0	0.162372	0	1	1	0
Guangdong province	0.188055	0	0	0	0	0	3	1	2	0.162372	0	1	1	0
Guangdong province	0.010895	0.381908	0	0	0	1	3	1	2	0.189621	1	1	1	0
Guangdong province	0.162463	0.0508829	0	0	0	0	6	1	0	1	1	1	1	1
Guangdong province	0.0838898	0	0	0	0	0	8	1	0	0.189621	0	1	1	0
Guangdong province	0.129757	0	0	0	0	0	6	1	0	0.162372	0	1	1	0
Guangdong province	0.114273	0	0	0	0	0	5	1	0	0.162372	0	1	1	0
Guangdong province	0.0838898	0	0	0	0	0	7	1	0	0.142534	0	1	0	0
Guangdong province	0.172571	0	0	0	0	0	3	1	0	0.162372	0	1	1	0
Guangdong province	0.128231	0	0	0	0	0	5	0	0	0.162372	0	0	1	0
Guangdong province	0.0729948	0.0664232	0	0	0	0	5	1	0	0.189621	1	1	1	0
Guangdong province	0.356487	0	0	0	0	0	7	1	0	0.135123	0	1	1	0
Guangdong province	0.0255915	0	0	0	0	0	5	1	0	0.162372	0	1	1	0
Guangdong province	0.0699323	0	0	0	0	0	2	1	2	0.162372	0	1	1	0
Guangdong province	0.0255915	0.117306	0	0	0	0	5	0	2	0.189621	0	0	1	0
Guangdong province	0.0255915	0	0	0	0	0	4	1	1	0.143459	0	1	1	0
Guangdong province	0.0146965	0	0	0	0	0	2	1	2	0.162372	0	1	1	0
Guangdong province	0.010895	0.0508829	0	0	0	0	4	1	2	0.162372	0	1	1	0
Guangdong province	0.0255915	0	0	0	0	0	3	1	2	0.162372	0	1	1	0
Guangdong province	0.0255915	0.117306	0	0	0	0	6	0	2	0.926589	0	1	1	1
Guangdong province	0.232396	0	0	0	0	0	2	0	1	0.162372	0	0	1	0
Guangdong province	0.278184	0	0	0	0	0	3	1	2	1	0	1	1	1
Guangdong province	0.114273	0	0	0	0	0	6	1	0	0.972751	0	1	1	1
Guangdong province	0.0838898	0	0	0	0	0	3	1	2	0.189621	0	1	1	0
Guangdong province	0.128231	0.0508829	0	0	0	0	4	1	0	0.162372	0	1	1	0
Guangdong province	0.221501	0	0	0	0	0	2	1	0	0.162372	0	1	1	0
Guangdong province	0.172571	0	0	0	0	0	2	1	0	0.162372	0	1	1	0
Guangdong province	0.232396	0	0	0	0	0	2	1	0	0.162372	0	1	1	0
Guangdong province	0.163202	0	0	0	0	0	2	1	0	0.135123	0	1	1	0
Guangdong province	0.128231	0	0	0	0	0	2	1	0	0.162372	0	1	1	0
Guangdong province	0.128231	0	0	0	0	0	5	1	0	0.162372	0	1	1	0
Guangdong province	0.0146965	0.202616	0	0	0	1	6	1	2	0.972751	0	1	1	1
Guangdong province	0.128231	0	0	0	0	0	6	1	1	0.162372	0	1	1	0
Guangdong province	0.0146965	0	0	0	0	0	2	1	0	0.142534	1	0	0	0
Guangdong province	0.0699323	0	0	0	0	0	4	1	0	0.162372	0	1	1	0
Guangdong province	0.128231	0	0	0	0	0	2	1	0	0.093249	0	1	1	0
Guangdong province	0.128231	0	0	0	0	0	5	1	0	0.162372	0	1	1	0
Guangdong province	0.26204	0	0	0	0	0	6	1	2	0.945503	0	1	1	1
Guangdong province	0.0146965	0.381908	0	0	0	1	3	1	0	0.972751	1	1	1	1
Guangdong province	0.0146965	0	0	0	0	0	2	0	0	0.162372	0	1	1	0
Guangdong province	0.218438	0	0	0	0	0	2	0	0	0.0470867	0	0	1	0
Guangdong province	0.172571	0	0	0	0	0	3	1	0	0.142534	0	1	0	0
Guangdong province	0.278184	0	0	0	0	0	2	1	2	0.162372	0	0	1	0
Guangdong province	0.0838898	0	0	0	0	0	3	0	0	0.120498	0	0	1	0
Guangdong province	0.128231	0	0	0	0	0	5	0	0	0.162372	0	1	1	0
Guangdong province	0.0146965	0	0	0	0	0	4	1	2	0.162372	0	1	1	0
Guangdong province	0.278184	0	0	0	0	1	2	1	0	0.162372	0	1	1	0
Guangdong province	0.188055	0.117306	0	0	0	0	4	1	2	1	0	1	1	1
Guangdong province	0.114273	0	0	0	0	0	2	1	0	0.162372	0	1	1	0
Guangdong province	0.128231	0	0	0	0	0	8	1	0	0.162372	0	0	1	0
Guangdong province	0.623238	0	0	0	0	0	2	1	0	0.093249	0	0	1	0
Guangdong province	0.0838898	0.126755	0	0	0	0	4	1	0	0.162372	0	1	1	0
Guangdong province	0.129757	0	0	0	0	0	5	1	0	0.162372	0	0	1	0
Guangdong province	0.0838898	0	0	0	0	0	3	1	0	0.162372	0	1	1	0
Guangdong province	0.0255915	0	0	0	0	0	7	1	2	0.162372	0	1	1	0
Guangdong province	0.0146965	0	0	0	0	0	4	1	0	0.162372	0	1	1	0
Guangdong province	0.232396	0	0	0	0	0	1	0	0	0.162372	0	1	1	0
Guangdong province	0.232396	0	0	0	0	0	6	1	0	0.093249	0	1	1	0
Guangdong province	0.0255915	0.0508829	0	0	0	0	5	1	0	0.189621	0	0	1	0
Guangdong province	0.172571	0	0	0	0	0	4	1	0	0.120498	0	1	1	0
Guangdong province	0.0255915	0.0508829	0	0	0	0	4	1	0	0.093249	0	1	1	0
Guangdong province	0.128231	0	0	0	0	0	3	1	0	0.093249	0	1	1	0
Guangdong province	0.129757	0.0508829	0	0	0	0	4	1	0	0.189621	0	1	1	0
Guangdong province	0.0838898	0	0	0	0	0	7	1	0	0.093249	0	1	1	0
Guangdong province	0.0255915	0.117306	0	0	0	0	4	1	0	0.169783	0	1	0	0
Guangdong province	0.0691933	0	0	0	0	1	5	1	0	0.162372	0	1	1	0
Guangdong province	0.355971	0	0	0	0	0	2	0	2	0.11621	0	0	1	0
Guangdong province	0.114273	0	0	0	0	0	2	1	0	0.093249	0	1	1	0
Guangdong province	0.336482	0	0	0	0	0	2	1	0	0.162372	1	0	1	0
Guangdong province	0.0255915	0	0	0	0	0	5	0	2	0.11621	0	0	1	0
Guangdong province	0.188055	0.0508829	0	0	0	0	4	1	1	0.162372	0	1	1	0
Guangdong province	0.0255915	0	0	0	0	0	5	1	0	0.162372	1	0	1	0
Guangdong province	0.0699323	0	0	0	0	0	2	1	0	0.11621	0	0	1	0
Guangdong province	0.0255915	0	0	0	0	0	6	1	0	0.189621	0	1	1	0
Guangdong province	0.263488	0.193178	0	0	0	0	4	1	2	1	0	1	1	1
Guangdong province	0.278184	0	0	0	0	0	4	1	2	0.162372	0	1	1	0
Guangdong province	0.0255915	0	0	0	0	0	2	0	1	0.162372	0	0	1	0
Guangdong province	0.17716	0	0	0	0	0	2	1	1	0.135123	0	0	1	0
Guangdong province	0.278184	0	0	0	0	0	2	1	2	0.120498	0	1	1	0
Guangdong province	0.0255915	0.331026	0	0	0	1	3	1	2	0.972751	0	1	1	1
Guangdong province	0.0255915	0	0	0	0	0	3	0	1	0.972751	0	1	1	1
Guangdong province	0.114273	0	0	0	0	0	4	0	0	0.162372	0	1	1	0
Guangdong province	0.0838898	0.0664232	0	0	0	0	4	1	0	0.972751	0	1	1	1
Guangdong province	0.0146965	0.117306	0	0	0	0	4	1	2	1	1	1	1	1
Guangdong province	0.174097	0	0	0	0	0	2	0	2	0.11621	0	0	1	0
Guangdong province	0.0255915	0	0	0	0	0	5	1	0	0.135123	0	1	1	0
Guangdong province	0.188055	0	0	0	0	0	2	1	0	0.189621	0	1	1	0
Guangdong province	0.0255915	0.0508829	0	0	0	0	6	1	2	0.972751	0	1	1	1
Guangdong province	0.129757	0.0664232	0	0	0	0	3	1	1	0.093249	0	0	1	0
Guangdong province	0.0146965	0.117306	0	0	0	0	3	1	0	0.162372	0	1	1	0
Guangdong province	0.118862	0	0	0	0	0	5	1	0	0.162372	0	1	1	0
Guangdong province	0.118862	0	0	0	0	0	7	1	1	0.162372	0	0	1	0
Guangdong province	0.129757	0	0	0	0	0	3	1	0	0.135123	0	0	1	0
Guangdong province	0.188055	0	0	0	0	0	6	1	0	0.162372	0	1	1	0
Guangdong province	0.0255915	0	0	0	0	0	1	1	0	0.162372	0	0	1	0
Guangdong province	0.11506	0.275954	0	0	0	0	4	1	2	1	0	1	1	1
Guangdong province	0.0255915	0.117306	0	0	0	0	4	1	2	0.120498	0	0	1	0
Guangdong province	0.0255915	0.275954	0	0	0	0	3	1	2	1	0	1	1	1
Guangdong province	0.0255915	0	0	0	0	0	7	1	2	0.162372	0	1	1	0
Guangdong province	0.0255915	0	0	0	0	0	4	1	2	0.162372	0	1	1	0
Guangdong province	0.188055	0	0	0	0	0	2	1	0	0.0660003	0	1	1	0
Guangdong province	0.0255915	0	0	0	0	1	2	1	2	0.189621	0	1	1	0
Guangdong province	0.173358	0	0	0	0	0	2	1	2	0.162372	0	1	1	0
Guangdong province	0.0838898	0	0	0	0	0	2	1	0	0.162372	0	1	1	0
Guangdong province	0.0146965	0.0508829	0	0	0	0	4	1	0	0.162372	0	1	1	0
Guangdong province	0.0255915	0.0508829	0	0	0	0	3	1	2	0.162372	0	1	1	0
Guangdong province	0	0.117306	0	0	0	0	4	1	2	1	1	1	1	1
Guangdong province	0.0838898	0	0	0	0	0	9	1	2	0.972751	0	1	1	1
Guangdong province	0.253848	0.117306	0	0	0	0	4	1	2	0.972751	1	1	1	1
Guangdong province	0.0146965	0.0508829	0	0	0	0	10	1	2	0.162372	0	0	1	0
Guangdong province	0.0255915	0.117306	0	0	0	0	5	1	0	1	1	0	1	1
Guangdong province	0.242953	0.117306	0	0	0	0	2	1	2	0.189621	1	1	1	0
Guangdong province	0.129757	0.0508829	0	0	0	0	8	1	0	0.162372	0	1	1	0
Guangdong province	0.118862	0	0	0	0	0	6	1	0	0.162372	0	1	1	0
Guangdong province	0.128231	0	0	0	0	0	6	1	0	0.162372	1	1	1	0
Guangdong province	0.114273	0.448332	1	1	0	1	7	1	0	1	0	1	1	1
Guangdong province	0.118862	0	0	0	0	0	4	1	0	0.162372	0	0	1	0
Guangdong province	0.0838898	0.0664232	0	0	0	0	4	1	2	1	0	1	1	1
Guangdong province	0.114273	0	0	0	0	0	2	1	0	0.162372	0	1	1	0
Guangdong province	0.0255915	0	0	0	0	0	4	1	2	0.972751	0	1	1	1
Guangdong province	0.0838898	0.0508829	0	0	0	0	13	0	1	0.11621	0	0	1	0
Guangdong province	0.0838898	0	0	0	0	0	8	1	0	0.189621	1	1	1	0
Guangdong province	0.188055	0	0	0	0	0	7	0	1	0.162372	0	1	1	0
Guangdong province	0.0255915	0.275954	0	0	0	0	5	1	2	0.189621	0	1	1	0
Guangdong province	0.47481	0	0	0	0	0	11	1	0	0.093249	0	1	1	0
Guangdong province	0.128231	0	0	0	0	0	15	1	2	0.162372	0	1	1	0
Guangdong province	0.0255915	0	0	0	0	0	4	1	2	0.11621	0	1	1	0
Guangdong province	0.0838898	0	0	0	0	0	6	1	0	0.135123	1	1	1	0
Guangdong province	0.372171	0.117306	0	0	0	0	5	1	0	1	1	0	1	1
Guangdong province	0.129757	0	0	0	0	0	6	1	2	0.162372	0	1	1	0
Guangdong province	0.0699323	0	0	0	0	0	3	1	0	0.093249	0	1	1	0
Guangdong province	0.188055	0	0	0	0	0	5	1	0	0.162372	1	1	1	0
Guangdong province	0.0838898	0	0	0	0	0	2	1	2	0.189621	0	1	1	0
Guangdong province	0.128231	0	0	0	0	0	3	1	0	0.189621	1	1	1	0
Guangdong province	0.0838898	0	0	0	0	1	2	1	2	0.972751	0	1	1	1
Guangdong province	0.0838898	0	0	0	0	0	8	1	0	0.162372	0	1	1	0
Guangdong province	0.232396	0	0	0	0	4	5	1	2	0.162372	1	1	1	0
Guangdong province	0.430469	0	0	0	0	0	6	1	0	0.162372	0	1	1	0
Guangdong province	0.0691933	0.117306	0	0	0	0	4	1	2	1	0	1	1	1
Guangdong province	0.117336	0	0	0	0	0	4	1	0	0.162372	0	1	1	0
Guangdong province	0.0838898	0	0	0	0	0	2	1	1	0.162372	0	1	1	0
Guangdong province	0.358013	0	0	0	0	0	3	1	0	0.11621	0	1	1	0
Guangdong province	0.0838898	0	0	0	0	0	2	1	2	0.162372	0	1	1	0
Guangdong province	0.0255915	0.0508829	0	0	0	0	3	1	1	0.189621	0	1	1	0
Guangdong province	0.0146965	0	0	0	0	0	2	1	2	0.162372	0	1	1	0
Guangdong province	0.0255915	0	0	0	0	0	5	1	2	0.972751	0	1	1	1
Guangdong province	0.188055	0	0	0	0	0	4	0	0	0.162372	0	1	1	0
Guangdong province	0.188055	0	0	0	0	0	4	1	1	0.162372	0	1	1	0
Guangdong province	0.010895	0	0	0	0	1	3	1	0	1	0	1	1	1
Guangdong province	0.128231	0.117306	0	0	0	0	4	1	0	0.162372	0	1	1	0
Guangdong province	0.128231	0.0508829	0	0	0	0	7	1	2	0.162372	0	1	1	0
Guangdong province	0.010895	0.0508829	0	0	0	0	3	1	2	1	0	1	1	1
Guangdong province	0.0691933	0.117306	0	0	0	0	5	1	2	1	1	1	1	1
Guangdong province	0.0691933	0.0664232	0	0	0	0	3	1	2	0.972751	1	1	1	1
Guangdong province	0.0838898	0	0	0	0	0	2	1	0	0.162372	0	1	1	0
Guangdong province	0.276736	0	0	0	0	0	5	1	0	0.162372	0	1	1	0
Guangdong province	0.174097	0	0	0	0	0	3	1	1	0.162372	0	1	1	0
Guangdong province	0.128231	0	0	0	0	0	3	1	0	0.162372	0	1	1	0
Guangdong province	0.0255915	0	0	0	0	0	4	1	2	0.162372	0	1	1	0
Guangdong province	0.0838898	0	0	0	0	0	2	1	2	0.142534	1	1	0	0
Guangdong province	0.0255915	0	0	0	0	0	5	1	1	0.162372	0	1	1	0
Guangdong province	0.128231	0	0	0	0	0	3	1	2	0.162372	0	1	1	0
Guangdong province	0	0.117306	0	0	0	0	5	1	2	0.189621	0	1	1	0
Guangdong province	0.0691933	0.331026	0	0	0	1	5	1	1	0.162372	0	1	1	0
Guangdong province	0.0255915	0	0	0	0	0	2	1	2	0.162372	0	1	1	0
Guangdong province	0.0838898	0	0	0	0	0	3	1	2	0.162372	1	1	1	0
Guangdong province	0.010895	0	0	0	0	0	5	1	2	0.162372	1	1	1	0
Guangdong province	0.0838898	0	0	0	0	0	6	1	0	0.162372	1	1	1	0
Guangdong province	0.0255915	0	0	0	0	0	5	1	0	0.189621	0	1	1	0
Guangdong province	0.118862	0	0	0	0	0	6	1	1	0.162372	0	0	1	0
Guangdong province	0.188055	0	0	0	0	0	6	1	0	0.162372	0	0	1	0
Guangdong province	0.0838898	0.117306	0	0	0	0	4	1	2	1	0	1	1	1
Guangdong province	0.174097	0	0	0	0	0	2	1	0	0.123621	0	1	0	0
Guangdong province	0.268006	0	0	0	0	0	4	1	2	0.189621	0	1	1	0
Guangdong province	0.0146965	0.0664232	0	0	0	0	4	1	2	0.189621	0	1	1	0
Guangdong province	0.361276	0	0	0	1	0	3	1	2	0.162372	0	1	1	0
Guangdong province	0.0255915	0	0	0	0	0	8	0	1	0.135123	0	1	1	0
Guangdong province	0.425164	0	0	0	0	0	4	0	0	0.093249	0	1	1	0
Guangdong province	0.188055	0	0	0	0	2	2	1	0	0.162372	0	0	1	0
Guangdong province	0.0255915	0.117306	0	0	0	0	4	1	2	0.189621	0	1	1	0
Guangdong province	0.0838898	0	0	0	0	0	2	1	0	0.162372	0	1	1	0
Guangdong province	0.276736	0	0	0	0	0	5	1	0	0.162372	0	0	1	0
Guangdong province	0.0838898	0	0	0	0	0	5	1	0	0.135123	0	1	1	0
Guangdong province	0.0255915	0	0	0	0	0	6	1	0	0.857466	0	1	1	1
Guangdong province	0.0255915	0	0	0	0	0	4	1	2	0.972751	0	1	1	1
Guangdong province	0.276736	0	0	0	0	0	4	1	0	0.093249	0	1	1	0
Guangdong province	0.0838898	0.269039	0	0	0	1	5	1	2	1	0	1	1	1
Guangdong province	0.0255915	0	0	0	0	0	1	1	0	0.162372	0	0	1	0
Guangdong province	0.326304	0.0508829	0	0	0	0	4	1	0	0.972751	0	1	1	1
Guangdong province	0.0838898	0	0	0	0	1	6	1	2	0.189621	0	1	1	0
Guangdong province	0.188055	0	0	0	0	1	4	1	0	0.972751	1	0	1	1
Guangdong province	0.114273	0.395794	0	0	0	1	6	1	2	0.162372	1	0	1	0
Guangdong province	0.0146965	0.0664232	0	0	0	0	5	1	2	1	0	1	1	1
Guangdong province	0.0255915	0	0	0	0	0	4	1	0	0.189621	0	1	1	0
Guangdong province	0.0255915	0.448332	0	0	0	2	11	1	0	1	1	1	1	1
Guangdong province	0.232396	0	0	0	0	0	6	1	2	0.115285	1	0	0	0
Guangdong province	0.010895	0.0664232	0	0	0	0	5	1	2	0.972751	0	1	1	1
Guangdong province	0.188055	0	0	0	0	0	5	1	0	0.972751	0	1	1	1
Guangdong province	0.232396	0	0	0	0	0	4	1	0	0.162372	0	1	1	0
Guangdong province	0	0.244061	0	0	0	0	4	1	0	1	1	1	1	1
Guangdong province	0.0838898	0	0	0	0	0	4	1	0	0.162372	0	1	1	0
Guangdong province	0.188055	0.0664232	0	0	0	0	3	1	0	0.162372	0	1	1	0
Guangdong province	0.0838898	0.117306	0	0	0	0	6	1	2	0.972751	0	1	1	1
Guangdong province	0.128231	0	0	0	0	0	4	1	0	0.093249	0	1	1	0
Guangdong province	0.0699323	0	0	0	0	0	2	0	0	0.0691232	0	0	0	0
Guangdong province	0.0146965	0.448332	1	1	0	1	6	1	2	1	1	1	1	1
Guangdong province	0.0838898	0	0	0	0	0	5	1	0	0.189621	0	1	1	0
Guangdong province	0.128231	0	0	0	0	0	5	1	0	0.162372	0	1	1	0
Guangdong province	0.0255915	0	0	0	0	0	5	1	0	0.162372	0	1	1	0
Guangdong province	0.0255915	0.0508829	0	0	0	0	5	1	2	0.162372	0	1	1	0
Guangdong province	0.0838898	0	0	0	0	0	4	1	0	0.162372	0	1	1	0
Guangdong province	0.0691933	0	0	0	0	1	3	1	2	0.945503	0	1	1	1
Guangdong province	0.232396	0	0	0	0	0	4	1	0	0.189621	0	0	1	0
Guangdong province	0.188055	0.117306	0	0	0	4	7	1	2	0.189621	0	1	1	0
Guangdong province	0.0699323	0	0	0	0	0	2	1	0	0.135123	0	1	1	0
Guangdong province	0.0255915	0.0508829	0	0	0	0	2	0	2	0.162372	0	1	1	0
Guangdong province	0.0255915	0	0	0	0	0	7	1	0	0.162372	0	1	1	0
Guangdong province	0.0838898	0.448332	0	0	0	1	7	1	2	0.162372	0	1	1	0
Guangdong province	0.0255915	0	0	0	0	0	5	1	0	0.162372	0	1	1	0
Guangdong province	0.0255915	0.117306	0	0	0	1	4	1	0	0.926589	0	1	1	1
Guangdong province	0.0699323	0	0	0	0	0	2	1	2	0.162372	0	1	1	0
Guangdong province	0.446694	0	0	0	0	0	2	0	0	0.162372	0	0	1	0
Guangdong province	0.172571	0	0	0	0	0	2	1	2	0.162372	0	0	1	0
Guangdong province	0.0255915	0	0	0	1	0	5	1	2	0.162372	1	1	1	0
Guangdong province	0.129757	0	0	0	0	0	11	1	0	0.162372	0	1	1	0
Guangdong province	0.221501	0	0	0	0	0	6	1	0	0.162372	1	1	1	0
Guangdong province	0.174097	0	0	0	0	0	6	1	0	0.162372	0	1	1	0
Guangdong province	0.0255915	0	0	0	1	1	13	1	0	0.093249	0	1	1	0
Guangdong province	0.129757	0	0	0	0	0	11	1	0	0.162372	0	0	1	0
Guangdong province	0.129757	0	0	0	0	0	12	1	0	0.162372	0	1	1	0
Guangdong province	0.128231	0	0	0	0	1	3	0	0	0.162372	0	1	1	0
Guangdong province	0	0.448332	1	1	0	1	13	1	2	0.972751	0	1	1	1
Guangdong province	0.0146965	0	0	0	0	0	9	1	2	0.162372	0	1	1	0
Guangdong province	0.0255915	0	0	0	0	0	6	1	0	0.169783	0	1	0	0
Guangdong province	0.276736	0	0	0	0	0	1	0	0	0	0	0	0	0
Guangdong province	0.172571	0	0	0	0	0	2	0	0	0.093249	0	1	1	0
Guangdong province	0.0255915	0	0	0	0	0	2	1	2	0.115285	0	1	0	0
Guangdong province	0.0582983	0.117306	0	0	0	2	7	1	2	1	1	1	1	1
Guangdong province	0.174097	0	0	0	0	0	3	0	0	0.019838	0	1	1	0
Guangdong province	0.0255915	0.117306	0	0	0	0	4	1	2	0.189621	0	1	1	0
Guangdong province	0.278184	0	0	0	0	0	1	0	2	0.162372	1	0	1	0
Guangdong province	0.0255915	0.117306	0	0	0	0	6	1	2	1	0	1	1	1
Guangdong province	0.0146965	0.395794	0	0	1	5	4	1	2	0.143459	0	1	1	0
Guangdong province	0.188055	0	0	0	0	0	1	1	0	0.162372	1	1	1	0
Guangdong province	0.0699323	0	0	0	0	0	6	1	0	0.162372	0	1	1	0
Guangdong province	0.0729948	0	0	0	0	0	5	1	1	0.189621	0	1	1	0
Guangdong province	0.0838898	0	0	0	0	0	6	1	0	0.162372	1	1	1	0
Guangdong province	0	0.275954	0	0	0	0	6	1	2	1	1	1	1	1
Guangdong province	0.0255915	0.126755	0	0	0	0	4	1	2	0.162372	0	1	1	0
Guangdong province	0.357475	0.244061	0	0	0	1	4	1	0	0.189621	0	0	1	0
Guangdong province	0.0255915	0.0664232	0	0	0	0	5	1	1	0.972751	0	0	1	1
Guangdong province	0.0146965	0.117306	0	0	0	0	4	1	2	0.162372	0	1	1	0
Guangdong province	0.0255915	0	0	0	0	0	2	0	0	0.162372	0	1	1	0
Guangdong province	0	0	0	0	0	0	5	1	2	0.162372	0	1	1	0
Guangdong province	0.380823	0	0	0	0	0	4	1	0	0.162372	1	1	1	0
Guangdong province	0.010895	0	0	0	0	0	7	1	2	0.972751	1	1	1	1
Guangdong province	0.0255915	0	0	0	0	0	3	1	0	0.189621	0	1	1	0
Guangdong province	0.174097	0	0	0	0	0	4	1	1	0.162372	0	0	1	0
Guangdong province	0	0.402709	0	0	0	0	3	1	2	1	1	1	1	1
Guangdong province	0.0838898	0	0	0	0	0	2	1	0	0.143459	0	1	1	0
Guangdong province	0.129757	0	0	0	0	0	2	1	0	0.162372	1	0	1	0
Guangdong province	0.128231	0.126755	0	0	0	1	2	0	1	0.162372	0	1	1	0
Guangdong province	0.0146965	0.117306	0	0	0	1	2	1	2	0.135123	0	1	1	0
Guangdong province	0.322525	0	0	0	0	0	5	1	2	0.162372	1	1	1	0
Guangdong province	0.0838898	0	0	0	0	0	3	1	0	0.162372	0	1	1	0
Guangdong province	0.0146965	0	0	0	0	0	4	1	2	0.162372	1	1	1	0
Guangdong province	0.0255915	0	0	0	0	0	4	1	2	0.972751	0	1	1	1
Guangdong province	0.0255915	0	0	0	0	0	1	1	0	0.162372	0	1	1	0
Guangdong province	0.312146	0.0664232	0	0	0	0	8	1	0	0.189621	0	1	1	0
Guangdong province	0.0691933	0.244061	0	0	0	0	6	1	2	1	0	1	1	1
Guangdong province	0.0838898	0	0	0	0	0	4	1	0	0.093249	1	1	1	0
Guangdong province	0.232396	0	0	0	0	0	6	1	0	0.135123	0	1	1	0
Guangdong province	0.128231	0	0	0	0	0	5	1	0	0.162372	0	1	1	0
Guangdong province	0.0255915	0	0	0	0	0	4	1	0	0.120498	0	1	1	0
Guangdong province	0.218438	0	0	0	0	0	6	1	0	0.162372	0	1	1	0
Guangdong province	0.010895	0.117306	1	1	0	1	7	1	2	0.189621	0	0	1	0
Guangdong province	0.129757	0.0508829	0	0	0	0	5	1	1	0.11621	0	1	1	0
Guangxi	0.128231	0	0	0	0	0	8	1	2	0.162372	0	1	1	0
Guangxi	0.232396	0	0	0	0	0	5	1	0	0.189621	0	1	1	0
Guangxi	0.0590373	0	0	0	0	0	4	1	2	0.162372	0	0	1	0
Guangxi	0.0255915	0	0	0	0	1	5	1	2	0.162372	0	1	1	0
Guangxi	0.0255915	0.117306	0	0	0	0	1	1	1	0.093249	1	0	1	0
Guangxi	0.278184	0	0	0	0	0	2	1	2	0.162372	0	1	1	0
Guangxi	0.010895	0.0508829	0	0	0	0	4	1	2	0.162372	1	1	1	0
Guangxi	0.0255915	0.0508829	0	0	0	1	6	1	2	0.162372	0	1	1	0
Guangxi	0.278184	0	0	0	0	0	6	1	2	0.162372	1	0	1	0
Guangxi	0.174097	0	0	0	0	0	6	0	0	0.0470867	0	1	1	0
Guangxi	0.416512	0	0	0	0	0	2	0	1	0.0963719	0	1	0	0
Guangxi	0.484988	0	0	0	0	0	7	1	0	0.11621	0	1	1	0
Guangxi	0.174097	0	0	0	0	0	6	1	2	0.189621	0	0	1	0
Guangxi	0.0255915	0	0	0	0	0	4	1	2	0.162372	0	1	1	0
Guangxi	0.504993	0	0	0	0	0	11	1	0	0.162372	0	1	1	0
Guangxi	0.0255915	0	0	0	0	1	3	0	2	0.162372	1	1	1	0
Guangxi	0.0255915	0.0508829	0	0	0	0	5	1	1	0.162372	0	1	1	0
Guangxi	0.382349	0	0	0	0	0	6	1	0	0.093249	0	1	1	0
Guangxi	0.188055	0	0	0	0	0	6	1	1	0.189621	0	0	1	0
Guangxi	0.0146965	0	0	0	0	0	5	1	0	0.142534	0	1	0	0
Guangxi	0.0255915	0.117306	0	0	0	1	6	1	2	0.189621	0	1	1	0
Guangxi	0.430469	0.0664232	0	0	0	0	6	1	1	0.189621	0	1	1	0
Guangxi	0.128231	0	0	0	0	0	6	1	0	0.189621	0	1	1	0
Guangxi	0.0699323	0	0	0	0	0	6	1	0	0.162372	0	1	1	0
Guangxi	0.129757	0.0664232	0	0	0	0	5	1	2	0.189621	0	1	1	0
Guangxi	0.0255915	0.117306	0	0	0	0	4	1	2	0.162372	0	1	1	0
Guangxi	0.268006	0.275954	0	0	0	0	2	0	1	0.093249	0	1	1	0
Guangxi	0.312347	0.0508829	0	0	0	0	4	0	1	0.162372	0	1	1	0
Guangxi	0.128231	0	0	0	0	0	2	0	0	0.162372	0	1	1	0
Guangxi	0.188055	0	0	0	0	0	7	1	2	0.930877	0	1	1	1
Guangxi	0.129757	0.117306	0	0	0	0	3	1	0	0.189621	0	1	1	0
Guangxi	0.0255915	0.117306	0	0	0	0	6	1	0	0.189621	0	1	1	0
Guangxi	0.0255915	0.117306	0	0	0	0	7	1	2	0.189621	1	0	1	0
Guangxi	0.128231	0	0	0	0	0	5	1	1	0.11621	0	1	1	0
Guangxi	0.0699323	0	0	0	0	0	6	1	1	0.093249	0	1	1	0
Guangxi	0.253848	0	0	0	0	0	2	1	0	0.162372	0	1	1	0
Guangxi	0.0255915	0	0	0	0	0	7	1	0	0.189621	0	1	1	0
Guangxi	0.0255915	0.117306	0	0	0	1	4	1	2	0.189621	0	1	1	0
Guangxi	0.0255915	0.575087	0	0	0	2	6	1	2	1	0	1	1	1
Guangxi	0.174097	0	0	0	0	0	5	1	0	0.0470867	0	0	1	0
Guangxi	0.0838898	0	0	0	0	0	4	1	2	0.162372	0	1	1	0
Guangxi	0.010895	0.0508829	0	0	0	0	6	1	2	0.189621	0	1	1	0
Guangxi	0.129757	0	0	0	0	0	4	1	0	0.162372	0	1	1	0
Guangxi	0.0255915	0.117306	0	0	0	0	5	1	0	0.189621	0	1	1	0
Guangxi	0.0255915	0.275954	0	0	0	0	6	0	2	0.189621	0	1	1	0
Guangxi	0.0255915	0.244061	0	0	0	0	5	1	0	0.162372	0	1	1	0
Guangxi	0.0146965	0	0	0	0	0	3	1	1	0.945503	0	1	1	1
Guangxi	0.129757	0.0664232	0	0	0	0	7	1	0	0.189621	0	0	1	0
Guangxi	0.0691933	0.269039	0	0	0	1	8	1	2	0.189621	0	1	1	0
Guangxi	0.0699323	0	0	0	0	0	5	1	2	0.162372	0	0	1	0
Guangxi	0.0838898	0	0	0	0	0	6	1	2	0.189621	0	1	1	0
Guangxi	0	0.244061	0	0	0	0	5	1	2	1	1	1	1	1
Guangxi	0.0255915	0.117306	0	0	0	0	5	1	0	1	0	0	1	1
Guangxi	0.0146965	0	0	0	0	0	1	0	2	0.162372	1	0	1	0
Guangxi	0.0255915	0.381908	0	0	0	1	3	1	2	1	0	1	1	1
Guangxi	0.103378	0	0	0	0	0	5	1	2	0.162372	0	1	1	0
Guangxi	0.232396	0.177638	0	0	0	0	2	0	0	0.162372	0	1	1	0
Guangxi	0.128231	0	0	0	0	0	4	1	1	0.143459	0	0	1	0
Guangxi	0.0255915	0	0	0	0	0	4	1	0	0.189621	0	1	1	0
Guangxi	0.370645	0	0	0	0	0	5	1	0	0.189621	0	1	1	0
Guangxi	0.188055	0	0	0	0	0	4	1	0	0.162372	0	0	1	0
Guangxi	0.0838898	0	0	0	0	0	2	1	1	0.11621	1	0	1	0
Guangxi	0.0255915	0.0508829	0	0	0	0	4	1	2	1	1	1	1	1
Guangxi	0.128231	0	0	0	0	0	4	1	0	0.093249	0	1	1	0
Guangxi	0.010895	0.117306	0	0	0	0	7	1	2	0.189621	0	1	1	0
Guangxi	0.47481	0	0	0	0	0	4	1	0	0.143459	0	1	1	0
Guangxi	0.188055	0.0664232	0	0	0	0	2	1	0	0.120498	0	0	1	0
Guangxi	0.0255915	0.0508829	0	0	0	0	5	1	1	0.189621	0	1	1	0
Guangxi	0.118862	0	0	0	0	0	5	1	1	0.972751	1	1	1	1
Guangxi	0.0699323	0.0508829	0	0	0	0	4	1	2	0.189621	0	1	1	0
Guangxi	0.0146965	0	0	0	0	0	5	0	0	0.0963719	0	1	0	0
Guangxi	0.298189	0	0	0	0	0	2	0	0	0.0660003	0	0	1	0
Guangxi	0.0255915	0.0508829	0	0	0	0	5	1	1	0.162372	0	1	1	0
Guangxi	0.228256	0	0	0	0	0	6	1	0	0.162372	1	1	1	0
Guangxi	0.0255915	0	0	0	0	0	5	1	0	0.11621	0	1	1	0
Guangxi	0.188055	0	0	0	0	0	5	1	0	1	0	0	1	1
Guangxi	0	0.117306	0	0	0	0	5	0	0	1	0	0	1	1
Guangxi	0.504993	0	0	0	0	0	2	0	0	0.0461623	0	0	0	0
Guangxi	0.0146965	0.0664232	0	0	0	0	5	1	2	0.162372	0	1	1	0
Guangxi	0.0255915	0.0664232	0	0	0	0	2	1	0	1	0	1	1	1
Guangxi	0.0255915	0	0	0	0	0	3	1	0	0.162372	0	0	1	0
Guangxi	0.0146965	0	0	0	0	0	6	1	1	0.162372	0	1	1	0
[truncated: 9,520 more rows]

## Sheet: explanation of indicators
	household code	hhid	mediator variables	control variables	Explained Variable	Explanatory Variable
	digital inclusive finance	DIF	Productive Investment(M1)	Household Size(C1)	Relative Poverty(RP)	Digital Financial(DF)
	Relative poverty	RP	loan from Banks(M2)	Marital Status(C2)
	digital finance	DF	Financial Asset Allocation(M3)	Household Savings(C3)
			Household Entrepreneurship(M4)	Information Ability(C4)
				Party Membership(C5)
				Family Members in Employment(C6)
			Note:data are from China Household Finance Survey in 2019(CHFS2019) sponsored by Southwestern University of Finance and Economics
